# Supplementary material for: Arm and head domain in highly conserved lipoprotein modification enzyme Lgt determine functional diversity among bacterial pathogens
Source: mBio. 2026 May 13;17(6):e00600-26. doi: 10.1128/mbio.00600-26 (PMC13251419; doi:10.1128/mbio.00600-26)
Supplement: Table S2 — Lgt proteins identified in ref_seq genomes. [file mbio.00600-26-s0002.xlsx]

## Sheet: LGT.allprok.hits.pergenome
Genome	#LGT	size	ID	taxonomy									protein accession N°
ARAA001.D.00001	0	3313120	Archaeon_AArc-Sl_strain_AArc-Sl_chromosome,_complete_genome.	Archaea
HAAR003.D.00001	0	3643158	Halophilic_archaeon_DL31,_complete_genome.	Archaea
CAKO001.D.00001	0	1590757	Candidatus_Korarchaeum_cryptofilum_OPF8,_complete_genome.	Archaea;CandidatusKorarchaeota;CandidatusKorarchaeum.
CAMA001.D.00001	0	952257	Candidatus_Mancarchaeum_acidiphilum_strain_Mia14_chromosome,_complete_genome.	Archaea;CandidatusMicrarchaeota;CandidatusMancarchaeum.
ACSA001.D.00001	0	1496453	Acidilobus_saccharovorans_345-15,_complete_genome.	Archaea;Crenarchaeota;Thermoprotei;Acidilobales;Acidilobaceae;Acidilobus.
ACSP004.D.00001	0	1539049	Acidilobus_sp._7A,_complete_genome.	Archaea;Crenarchaeota;Thermoprotei;Acidilobales;Acidilobaceae;Acidilobus.
CALA001.D.00001	0	1546846	Caldisphaera_lagunensis_DSM_15908,_complete_genome.	Archaea;Crenarchaeota;Thermoprotei;Acidilobales;Caldisphaeraceae;Caldisphaera.
DEAM001.D.00001	0	1365223	Desulfurococcus_kamchatkensis_1221n,_complete_genome.	Archaea;Crenarchaeota;Thermoprotei;Desulfurococcales;Desulfurococcaceae;Desulfurococcus.
DEAM001.D.00002	0	1384116	Desulfurococcus_fermentans_DSM_16532,_complete_genome.	Archaea;Crenarchaeota;Thermoprotei;Desulfurococcales;Desulfurococcaceae;Desulfurococcus.
DEMU001.D.00001	0	1314639	Desulfurococcus_mucosus_DSM_2162,_complete_genome.	Archaea;Crenarchaeota;Thermoprotei;Desulfurococcales;Desulfurococcaceae;Desulfurococcus.
IGHO001.D.00001	0	1297538	Ignicoccus_hospitalis_KIN4/I,_complete_genome.	Archaea;Crenarchaeota;Thermoprotei;Desulfurococcales;Desulfurococcaceae;Ignicoccus.
IGIS001.D.00001	0	1394664	Ignicoccus_islandicus_DSM_13165,_complete_genome.	Archaea;Crenarchaeota;Thermoprotei;Desulfurococcales;Desulfurococcaceae;Ignicoccus.
STHE001.D.00001	0	1580347	Staphylothermus_hellenicus_DSM_12710,_complete_genome.	Archaea;Crenarchaeota;Thermoprotei;Desulfurococcales;Desulfurococcaceae;Staphylothermus.
STMA002.D.00001	0	1570485	Staphylothermus_marinus_F1,_complete_genome.	Archaea;Crenarchaeota;Thermoprotei;Desulfurococcales;Desulfurococcaceae;Staphylothermus.
THCA001.D.00001	0	1356318	Thermogladius_cellulolyticus_1633,_complete_genome.	Archaea;Crenarchaeota;Thermoprotei;Desulfurococcales;Desulfurococcaceae;Thermogladius.
THAG001.D.00001	0	1316595	Thermosphaera_aggregans_DSM_11486,_complete_genome.	Archaea;Crenarchaeota;Thermoprotei;Desulfurococcales;Desulfurococcaceae;Thermosphaera.
HYBU001.D.00001	0	1667163	Hyperthermus_butylicus_DSM_5456,_complete_genome.	Archaea;Crenarchaeota;Thermoprotei;Desulfurococcales;Pyrodictiaceae;Hyperthermus.
PYDE001.D.00001	0	2023836	Pyrodictium_delaneyi_strain_Su06,_complete_genome.	Archaea;Crenarchaeota;Thermoprotei;Desulfurococcales;Pyrodictiaceae;Pyrodictium.
PYFU002.D.00001	0	1843267	Pyrolobus_fumarii_1A,_complete_genome.	Archaea;Crenarchaeota;Thermoprotei;Desulfurococcales;Pyrodictiaceae;Pyrolobus.
ACBR001.D.00001	0	2947156	Acidianus_brierleyi_strain_DSM_1651_chromosome,_complete_genome.	Archaea;Crenarchaeota;Thermoprotei;Sulfolobales;Sulfolobaceae;Acidianus.
ACHO003.D.00001	0	2137654	Acidianus_hospitalis_W1,_complete_genome.	Archaea;Crenarchaeota;Thermoprotei;Sulfolobales;Sulfolobaceae;Acidianus.
ACSU001.D.00001	0	2287077	Acidianus_sulfidivorans_JP7_chromosome,_complete_genome.	Archaea;Crenarchaeota;Thermoprotei;Sulfolobales;Sulfolobaceae;Acidianus.
MECU001.D.00001	0	1840348	Metallosphaera_cuprina_Ar-4,_complete_genome.	Archaea;Crenarchaeota;Thermoprotei;Sulfolobales;Sulfolobaceae;Metallosphaera.
MEHA003.D.00001	0	2544108	Metallosphaera_hakonensis_strain_HO1-1_chromosome,_complete_genome.	Archaea;Crenarchaeota;Thermoprotei;Sulfolobales;Sulfolobaceae;Metallosphaera.
MESE001.D.00001	0	2191517	Metallosphaera_sedula_DSM_5348,_complete_genome.	Archaea;Crenarchaeota;Thermoprotei;Sulfolobales;Sulfolobaceae;Metallosphaera.
MESE001.D.00002	0	2191533	Metallosphaera_sedula_strain_ARS50-1,_complete_genome.	Archaea;Crenarchaeota;Thermoprotei;Sulfolobales;Sulfolobaceae;Metallosphaera.
MESE001.D.00003	0	2191529	Metallosphaera_sedula_strain_ARS50-2,_complete_genome.	Archaea;Crenarchaeota;Thermoprotei;Sulfolobales;Sulfolobaceae;Metallosphaera.
MESE001.D.00004	0	2191531	Metallosphaera_sedula_strain_ARS120-1,_complete_genome.	Archaea;Crenarchaeota;Thermoprotei;Sulfolobales;Sulfolobaceae;Metallosphaera.
MESE001.D.00005	0	2191533	Metallosphaera_sedula_strain_ARS120-2,_complete_genome.	Archaea;Crenarchaeota;Thermoprotei;Sulfolobales;Sulfolobaceae;Metallosphaera.
MESE001.D.00006	0	2191533	Metallosphaera_sedula_strain_SARC-M1,_complete_genome.	Archaea;Crenarchaeota;Thermoprotei;Sulfolobales;Sulfolobaceae;Metallosphaera.
SASO001.D.00006	0	2659140	Saccharolobus_solfataricus_strain_SARC-O_chromosome,_complete_genome.	Archaea;Crenarchaeota;Thermoprotei;Sulfolobales;Sulfolobaceae;Saccharolobus.
SASO001.D.00007	0	2668974	Saccharolobus_solfataricus_strain_SULG_chromosome,_complete_genome.	Archaea;Crenarchaeota;Thermoprotei;Sulfolobales;Sulfolobaceae;Saccharolobus.
SASO001.D.00008	0	2658139	Saccharolobus_solfataricus_strain_SULM_chromosome,_complete_genome.	Archaea;Crenarchaeota;Thermoprotei;Sulfolobales;Sulfolobaceae;Saccharolobus.
SASO001.D.00009	0	2658139	Saccharolobus_solfataricus_strain_SARC-N_chromosome,_complete_genome.	Archaea;Crenarchaeota;Thermoprotei;Sulfolobales;Sulfolobaceae;Saccharolobus.
SASO001.D.00010	0	2668974	Saccharolobus_solfataricus_strain_SARC-H_chromosome,_complete_genome.	Archaea;Crenarchaeota;Thermoprotei;Sulfolobales;Sulfolobaceae;Saccharolobus.
SASO001.D.00011	0	2668974	Saccharolobus_solfataricus_strain_SARC-I_chromosome,_complete_genome.	Archaea;Crenarchaeota;Thermoprotei;Sulfolobales;Sulfolobaceae;Saccharolobus.
SUAC001.D.00001	0	2353189	Sulfodiicoccus_acidiphilus_HS-1_DNA,_complete_genome.	Archaea;Crenarchaeota;Thermoprotei;Sulfolobales;Sulfolobaceae;Sulfodiicoccus.
SASO001.D.00001	0	2992245	Sulfolobus_solfataricus_P2,_complete_genome.	Archaea;Crenarchaeota;Thermoprotei;Sulfolobales;Sulfolobaceae;Sulfolobus.
SASO001.D.00002	0	2668974	Sulfolobus_solfataricus_98/2,_complete_genome.	Archaea;Crenarchaeota;Thermoprotei;Sulfolobales;Sulfolobaceae;Sulfolobus.
SASO001.D.00003	0	2727261	Sulfolobus_solfataricus_strain_SULB,_complete_genome.	Archaea;Crenarchaeota;Thermoprotei;Sulfolobales;Sulfolobaceae;Sulfolobus.
SASO001.D.00004	0	2727312	Sulfolobus_solfataricus_strain_SULC,_complete_genome.	Archaea;Crenarchaeota;Thermoprotei;Sulfolobales;Sulfolobaceae;Sulfolobus.
SASO001.D.00005	0	2727337	Sulfolobus_solfataricus_strain_SULA,_complete_genome.	Archaea;Crenarchaeota;Thermoprotei;Sulfolobales;Sulfolobaceae;Sulfolobus.
SASO001.D.00012	0	3034024	Sulfolobus_solfataricus_strain_P1_genome_assembly,_chromosome:_I.	Archaea;Crenarchaeota;Thermoprotei;Sulfolobales;Sulfolobaceae;Sulfolobus.
SUAC002.D.00001	0	2225959	Sulfolobus_acidocaldarius_DSM_639,_complete_genome.	Archaea;Crenarchaeota;Thermoprotei;Sulfolobales;Sulfolobaceae;Sulfolobus.
SUAC002.D.00002	0	2223983	Sulfolobus_acidocaldarius_Ron12/I,_complete_genome.	Archaea;Crenarchaeota;Thermoprotei;Sulfolobales;Sulfolobaceae;Sulfolobus.
SUAC002.D.00003	0	2176362	Sulfolobus_acidocaldarius_N8,_complete_genome.	Archaea;Crenarchaeota;Thermoprotei;Sulfolobales;Sulfolobaceae;Sulfolobus.
SUAC002.D.00004	0	2171591	Sulfolobus_acidocaldarius_strain_Y14_18-5_chromosome,_complete_genome.	Archaea;Crenarchaeota;Thermoprotei;Sulfolobales;Sulfolobaceae;Sulfolobus.
SUAC002.D.00005	0	2270336	Sulfolobus_acidocaldarius_strain_Y14_20-20_chromosome,_complete_genome.	Archaea;Crenarchaeota;Thermoprotei;Sulfolobales;Sulfolobaceae;Sulfolobus.
SUAC002.D.00006	0	2286709	Sulfolobus_acidocaldarius_strain_Y14_16-22_chromosome,_complete_genome.	Archaea;Crenarchaeota;Thermoprotei;Sulfolobales;Sulfolobaceae;Sulfolobus.
SUAC002.D.00007	0	2238200	Sulfolobus_acidocaldarius_strain_Y14_13-1_chromosome,_complete_genome.	Archaea;Crenarchaeota;Thermoprotei;Sulfolobales;Sulfolobaceae;Sulfolobus.
SUAC002.D.00008	0	2225849	Sulfolobus_acidocaldarius_strain_DG1_chromosome,_complete_genome.	Archaea;Crenarchaeota;Thermoprotei;Sulfolobales;Sulfolobaceae;Sulfolobus.
SUIS001.D.00001	0	2736272	Sulfolobus_islandicus_L.S.2.15,_complete_genome.	Archaea;Crenarchaeota;Thermoprotei;Sulfolobales;Sulfolobaceae;Sulfolobus.
SUIS001.D.00002	0	2608832	Sulfolobus_islandicus_M.14.25,_complete_genome.	Archaea;Crenarchaeota;Thermoprotei;Sulfolobales;Sulfolobaceae;Sulfolobus.
SUIS001.D.00003	0	2692402	Sulfolobus_islandicus_M.16.27,_complete_genome.	Archaea;Crenarchaeota;Thermoprotei;Sulfolobales;Sulfolobaceae;Sulfolobus.
SUIS001.D.00004	0	2702058	Sulfolobus_islandicus_Y.G.57.14,_complete_genome.	Archaea;Crenarchaeota;Thermoprotei;Sulfolobales;Sulfolobaceae;Sulfolobus.
SUIS001.D.00005	0	2854410	Sulfolobus_islandicus_Y.N.15.51,_complete_genome.	Archaea;Crenarchaeota;Thermoprotei;Sulfolobales;Sulfolobaceae;Sulfolobus.
SUIS001.D.00006	0	2522992	Sulfolobus_islandicus_REY15A,_complete_genome.	Archaea;Crenarchaeota;Thermoprotei;Sulfolobales;Sulfolobaceae;Sulfolobus.
SUIS001.D.00007	0	2465177	Sulfolobus_islandicus_LAL14/1,_complete_genome.	Archaea;Crenarchaeota;Thermoprotei;Sulfolobales;Sulfolobaceae;Sulfolobus.
SUSP005.D.00001	0	2688317	Sulfolobus_sp._A20,_complete_genome.	Archaea;Crenarchaeota;Thermoprotei;Sulfolobales;Sulfolobaceae;Sulfolobus.
SUTO001.D.00001	0	2694756	Sulfolobus_tokodaii_str._7_DNA,_complete_genome.	Archaea;Crenarchaeota;Thermoprotei;Sulfolobales;Sulfolobaceae;Sulfolobus.
THAD001.D.00001	0	1750259	Thermofilum_sp._1910b,_complete_genome.	Archaea;Crenarchaeota;Thermoprotei;Thermoproteales;Thermofilaceae;Thermofilum.
THCA002.D.00001	0	1754190	Thermofilum_carboxyditrophus_1505,_complete_genome.	Archaea;Crenarchaeota;Thermoprotei;Thermoproteales;Thermofilaceae;Thermofilum.
THPE001.D.00001	0	1813393	Thermofilum_pendens_Hrk_5,_complete_genome.	Archaea;Crenarchaeota;Thermoprotei;Thermoproteales;Thermofilaceae;Thermofilum.
THUZ001.D.00001	0	1611988	Thermofilum_sp._1807-2,_complete_genome.	Archaea;Crenarchaeota;Thermoprotei;Thermoproteales;Thermofilaceae;Thermofilum.
CAMA003.D.00001	0	2077567	Caldivirga_maquilingensis_IC-167,_complete_genome.	Archaea;Crenarchaeota;Thermoprotei;Thermoproteales;Thermoproteaceae;Caldivirga.
PYAE001.D.00001	0	2222430	Pyrobaculum_aerophilum_str._IM2,_complete_genome.	Archaea;Crenarchaeota;Thermoprotei;Thermoproteales;Thermoproteaceae;Pyrobaculum.
PYAR001.D.00001	0	2121076	Pyrobaculum_arsenaticum_DSM_13514,_complete_genome.	Archaea;Crenarchaeota;Thermoprotei;Thermoproteales;Thermoproteaceae;Pyrobaculum.
PYIS001.D.00001	0	1826402	Pyrobaculum_islandicum_DSM_4184,_complete_genome.	Archaea;Crenarchaeota;Thermoprotei;Thermoproteales;Thermoproteaceae;Pyrobaculum.
THTE003.D.00001	0	1841542	Thermoproteus_tenax_Kra_1,_complete_genome.	Archaea;Crenarchaeota;Thermoprotei;Thermoproteales;Thermoproteaceae;Thermoproteus.
THUZ002.D.00001	0	1936063	Thermoproteus_uzoniensis_768-20,_complete_genome.	Archaea;Crenarchaeota;Thermoprotei;Thermoproteales;Thermoproteaceae;Thermoproteus.
VUDI001.D.00001	0	2374137	Vulcanisaeta_distributa_DSM_14429,_complete_genome.	Archaea;Crenarchaeota;Thermoprotei;Thermoproteales;Thermoproteaceae;Vulcanisaeta.
VUMO001.D.00001	0	2298983	Vulcanisaeta_moutnovskia_768-28,_complete_genome.	Archaea;Crenarchaeota;Thermoprotei;Thermoproteales;Thermoproteaceae;Vulcanisaeta.
ARFU001.D.00001	0	2178400	Archaeoglobus_fulgidus_DSM_4304,_complete_genome.	Archaea;Euryarchaeota;Archaeoglobi;Archaeoglobales;Archaeoglobaceae;Archaeoglobus.
ARFU001.D.00002	0	2316287	Archaeoglobus_fulgidus_DSM_8774,_complete_genome.	Archaea;Euryarchaeota;Archaeoglobi;Archaeoglobales;Archaeoglobaceae;Archaeoglobus.
ARPR001.D.00001	0	1563423	Archaeoglobus_profundus_DSM_5631,_complete_genome.	Archaea;Euryarchaeota;Archaeoglobi;Archaeoglobales;Archaeoglobaceae;Archaeoglobus.
ARSU002.D.00001	0	2076931	Archaeoglobus_sulfaticallidus_PM70-1,_complete_genome.	Archaea;Euryarchaeota;Archaeoglobi;Archaeoglobales;Archaeoglobaceae;Archaeoglobus.
ARVE001.D.00001	0	1901943	Archaeoglobus_veneficus_SNP6,_complete_genome.	Archaea;Euryarchaeota;Archaeoglobi;Archaeoglobales;Archaeoglobaceae;Archaeoglobus.
FEPL001.D.00001	0	2196266	Ferroglobus_placidus_DSM_10642,_complete_genome.	Archaea;Euryarchaeota;Archaeoglobi;Archaeoglobales;Archaeoglobaceae;Ferroglobus.
GEAC001.D.00001	0	1860815	Geoglobus_acetivorans_strain_SBH6,_complete_genome.	Archaea;Euryarchaeota;Archaeoglobi;Archaeoglobales;Archaeoglobaceae;Geoglobus.
GEAH001.D.00001	0	1770093	Geoglobus_ahangari_strain_234,_complete_genome.	Archaea;Euryarchaeota;Archaeoglobi;Archaeoglobales;Archaeoglobaceae;Geoglobus.
ACBO001.D.00001	0	1486778	Aciduliprofundum_boonei_T469,_complete_genome.	Archaea;Euryarchaeota;DHVE2group;Aciduliprofundum.
ACSP042.D.00001	0	1437090	Aciduliprofundum_sp._MAR08-339,_complete_genome.	Archaea;Euryarchaeota;DHVE2group;Aciduliprofundum.
CAME001.D.00002	0	1666767	Candidatus_Methanomethylophilus_alvus_strain_Mx-05_chromosome,_complete_genome.	Archaea;Euryarchaeota;Diaforarchaeagroup;Thermoplasmata;Methanomassiliicoccales;Methanomassiliicoccaceae;Candidatus
HAHI001.D.00001	0	3890005	Haloarcula_hispanica_ATCC_33960_chromosome_I,_complete_sequence.	Archaea;Euryarchaeota;Halobacteria;Halobacteriales;Haloarculaceae;Haloarcula.
HAHI001.D.00002	0	3901495	Haloarcula_hispanica_N601_chromosome_1,_complete_sequence.	Archaea;Euryarchaeota;Halobacteria;Halobacteriales;Haloarculaceae;Haloarcula.
HASP005.D.00001	0	4225046	Haloarcula_sp._CBA1115,_complete_genome.	Archaea;Euryarchaeota;Halobacteria;Halobacteriales;Haloarculaceae;Haloarcula.
HATA001.D.00001	0	3721706	Haloarcula_sp._'Taiwanensis'_chromosome_I,_complete_sequence.	Archaea;Euryarchaeota;Halobacteria;Halobacteriales;Haloarculaceae;Haloarcula.
HAMU001.D.00001	0	3332349	Halomicrobium_mukohataei_DSM_12286,_complete_genome.	Archaea;Euryarchaeota;Halobacteria;Halobacteriales;Haloarculaceae;Halomicrobium.
HATI001.D.00001	0	3146160	Halorhabdus_tiamatea_SARL4B_complete_genome.	Archaea;Euryarchaeota;Halobacteria;Halobacteriales;Haloarculaceae;Halorhabdus.
HAUT001.D.00001	0	3116795	Halorhabdus_utahensis_DSM_12940,_complete_genome.	Archaea;Euryarchaeota;Halobacteria;Halobacteriales;Haloarculaceae;Halorhabdus.
HASP011.D.00001	0	3778989	Halorientalis_sp._IM1011_chromosome,_complete_genome.	Archaea;Euryarchaeota;Halobacteria;Halobacteriales;Haloarculaceae;Halorientalis.
NAMO001.D.00001	0	2912573	Natronomonas_moolapensis_8.8.11_complete_genome.	Archaea;Euryarchaeota;Halobacteria;Halobacteriales;Haloarculaceae;Natronomonas.
NAPH001.D.00001	0	2749696	Natronomonas_pharaonis_DSM_2160_complete_genome.	Archaea;Euryarchaeota;Halobacteria;Halobacteriales;Haloarculaceae;Natronomonas.
HAAR002.D.00001	0	2723120	Haloarculaceae_archaeon_HArcel1_chromosome,_complete_genome.	Archaea;Euryarchaeota;Halobacteria;Halobacteriales;Haloarculaceae.
HAJE001.D.00001	0	3698650	Halalkalicoccus_jeotgali_B3,_complete_genome.	Archaea;Euryarchaeota;Halobacteria;Halobacteriales;Halobacteriaceae;Halalkalicoccus.
HASU001.D.00001	0	2209738	Halanaeroarchaeum_sulfurireducens_strain_HSR2,_complete_genome.	Archaea;Euryarchaeota;Halobacteria;Halobacteriales;Halobacteriaceae;Halanaeroarchaeum.
HASU001.D.00002	0	2253500	Halanaeroarchaeum_sulfurireducens_strain_M27-SA2,_complete_genome.	Archaea;Euryarchaeota;Halobacteria;Halobacteriales;Halobacteriaceae;Halanaeroarchaeum.
HAHU002.D.00001	0	3130345	Halobacterium_hubeiense_strain_JI20-1_genome_assembly,_chromosome:_I.	Archaea;Euryarchaeota;Halobacteria;Halobacteriales;Halobacteriaceae;Halobacterium.
HASA001.D.00001	0	2571010	Halobacterium_sp._NRC-1,_complete_genome.	Archaea;Euryarchaeota;Halobacteria;Halobacteriales;Halobacteriaceae;Halobacterium.
HASA001.D.00002	0	2668776	Halobacterium_salinarum_R1_complete_genome.	Archaea;Euryarchaeota;Halobacteria;Halobacteriales;Halobacteriaceae;Halobacterium.
HASP023.D.00001	0	3162560	Halobacterium_sp._DL1,_complete_genome.	Archaea;Euryarchaeota;Halobacteria;Halobacteriales;Halobacteriaceae;Halobacterium.
HAFO001.D.00001	0	1972283	Halodesulfurarchaeum_formicicum_strain_HTSR1_chromosome,_complete_genome.	Archaea;Euryarchaeota;Halobacteria;Halobacteriales;Halobacteriaceae;Halodesulfurarchaeum.
HAFO001.D.00002	0	2085946	Halodesulfurarchaeum_formicicum_strain_HSR6_chromosome,_complete_genome.	Archaea;Euryarchaeota;Halobacteria;Halobacteriales;Halobacteriaceae;Halodesulfurarchaeum.
HAGI001.D.00001	0	3918454	Haloferax_gibbonsii_strain_ARA6,_complete_genome.	Archaea;Euryarchaeota;Halobacteria;Haloferacales;Haloferacaceae;Haloferax.
HAME001.D.00001	0	3904707	Haloferax_mediterranei_ATCC_33500,_complete_genome.	Archaea;Euryarchaeota;Halobacteria;Haloferacales;Haloferacaceae;Haloferax.
HAVO001.D.00001	0	4012900	Haloferax_volcanii_DS2,_complete_genome.	Archaea;Euryarchaeota;Halobacteria;Haloferacales;Haloferacaceae;Haloferax.
HABO001.D.00001	0	3944467	Halogeometricum_borinquense_DSM_11551,_complete_genome.	Archaea;Euryarchaeota;Halobacteria;Haloferacales;Haloferacaceae;Halogeometricum.
HAWA001.D.00001	0	3179361	Haloquadratum_walsbyi_DSM_16790_complete_genome.	Archaea;Euryarchaeota;Halobacteria;Haloferacales;Haloferacaceae;Haloquadratum.
HAWA001.D.00002	0	3260476	Haloquadratum_walsbyi_C23_complete_genome.	Archaea;Euryarchaeota;Halobacteria;Haloferacales;Haloferacaceae;Haloquadratum.
HALI001.D.00001	0	3332022	Halohasta_litchfieldiae_strain_tADL_chromosome,_complete_genome.	Archaea;Euryarchaeota;Halobacteria;Haloferacales;Halorubraceae;Halohasta.
HAPE001.D.00001	0	3105937	Halopenitus_persicus_DNA,_complete_genome,_strain:_CBA1233.	Archaea;Euryarchaeota;Halobacteria;Haloferacales;Halorubraceae;Halopenitus.
HALA001.D.00001	0	3692576	Halorubrum_lacusprofundi_ATCC_49239_chromosome_1,_complete_sequence.	Archaea;Euryarchaeota;Halobacteria;Haloferacales;Halorubraceae;Halorubrum.
HATR001.D.00001	0	3080199	Halorubrum_trapanicum_DNA,_complete_genome,_strain:_CBA1232.	Archaea;Euryarchaeota;Halobacteria;Haloferacales;Halorubraceae;Halorubrum.
SARU002.D.00001	0	4973118	Salinigranum_rubrum_strain_GX10_chromosome,_complete_genome.	Archaea;Euryarchaeota;Halobacteria;Haloferacales;Halorubraceae;Salinigranum.
HALA002.D.00001	0	4381543	Halobiforma_lacisalsi_AJ5,_complete_genome.	Archaea;Euryarchaeota;Halobacteria;Natrialbales;Natrialbaceae;Halobiforma.
HAXA001.D.00001	0	4355268	Halopiger_xanaduensis_SH-6,_complete_genome.	Archaea;Euryarchaeota;Halobacteria;Natrialbales;Natrialbaceae;Halopiger.
HALA003.D.00001	0	4131176	Halostagnicola_larsenii_XH-48,_complete_genome.	Archaea;Euryarchaeota;Halobacteria;Natrialbales;Natrialbaceae;Halostagnicola.
HADA001.D.00001	0	3835796	Haloterrigena_daqingensis_strain_JX313,_complete_genome.	Archaea;Euryarchaeota;Halobacteria;Natrialbales;Natrialbaceae;Haloterrigena.
HATU001.D.00001	0	5440782	Haloterrigena_turkmenica_DSM_5511,_complete_genome.	Archaea;Euryarchaeota;Halobacteria;Natrialbales;Natrialbaceae;Haloterrigena.
NAMA001.D.00001	0	4443643	Natrialba_magadii_ATCC_43099,_complete_genome.	Archaea;Euryarchaeota;Halobacteria;Natrialbales;Natrialbaceae;Natrialba.
NAPE001.D.00001	0	4354100	Natrinema_pellirubrum_DSM_15624,_complete_genome.	Archaea;Euryarchaeota;Halobacteria;Natrialbales;Natrialbaceae;Natrinema.
NASP004.D.00001	0	3793615	Natrinema_sp._J7-2,_complete_genome.	Archaea;Euryarchaeota;Halobacteria;Natrialbales;Natrialbaceae;Natrinema.
NAGR001.D.00001	0	3788356	Natronobacterium_gregoryi_SP2,_complete_genome.	Archaea;Euryarchaeota;Halobacteria;Natrialbales;Natrialbaceae;Natronobacterium.
NAOC001.D.00001	0	4314118	Natronococcus_occultus_SP4,_complete_genome.	Archaea;Euryarchaeota;Halobacteria;Natrialbales;Natrialbaceae;Natronococcus.
SASP001.D.00001	0	3255260	Salinarchaeum_sp._Harcht-Bsk1,_complete_genome.	Archaea;Euryarchaeota;Halobacteria;Natrialbales;Natrialbaceae;Salinarchaeum.
MECO002.D.00001	0	2469575	Methanobacterium_congolense_isolate_Buetzberg_genome_assembly,_chromosome:_I.	Archaea;Euryarchaeota;Methanobacteria;Methanobacteriales;Methanobacteriaceae;Methanobacterium.
MEFO001.D.00001	0	2449987	Methanobacterium_formicicum_strain_BRM9,_complete_genome.	Archaea;Euryarchaeota;Methanobacteria;Methanobacteriales;Methanobacteriaceae;Methanobacterium.
MEFO001.D.00002	0	2478074	Methanobacterium_formicicum_genome_assembly_DSM1535,_chromosome_:_chrI.	Archaea;Euryarchaeota;Methanobacteria;Methanobacteriales;Methanobacteriaceae;Methanobacterium.
MEFO001.D.00003	0	2494510	Methanobacterium_formicicum_genome_assembly_isolate_Mb9,_chromosome_:_I.	Archaea;Euryarchaeota;Methanobacteria;Methanobacteriales;Methanobacteriaceae;Methanobacterium.
MELA004.D.00001	0	2583753	Methanobacterium_lacus_strain_AL-21,_complete_genome.	Archaea;Euryarchaeota;Methanobacteria;Methanobacteriales;Methanobacteriaceae;Methanobacterium.
MEPA003.D.00001	0	2546541	Methanobacterium_paludis_strain_SWAN1,_complete_genome.	Archaea;Euryarchaeota;Methanobacteria;Methanobacteriales;Methanobacteriaceae;Methanobacterium.
MESP002.D.00001	0	2029766	Methanobacterium_sp._MB1_complete_sequence.	Archaea;Euryarchaeota;Methanobacteria;Methanobacteriales;Methanobacteriaceae;Methanobacterium.
MESP014.D.00001	0	2524329	Methanobacterium_sp._MZ-A1,_complete_genome.	Archaea;Euryarchaeota;Methanobacteria;Methanobacteriales;Methanobacteriaceae;Methanobacterium.
MESU001.D.00001	0	2506225	Methanobacterium_sp._MO-MB1,_complete_genome.	Archaea;Euryarchaeota;Methanobacteria;Methanobacteriales;Methanobacteriaceae;Methanobacterium.
MESU001.D.00002	0	2515817	Methanobacterium_subterraneum_strain_A8p,_complete_genome.	Archaea;Euryarchaeota;Methanobacteria;Methanobacteriales;Methanobacteriaceae;Methanobacterium.
MEMI001.D.00001	0	2543538	Methanobrevibacter_millerae_strain_SM9,_complete_genome.	Archaea;Euryarchaeota;Methanobacteria;Methanobacteriales;Methanobacteriaceae;Methanobrevibacter.
MEOL001.D.00001	0	2201192	Methanobrevibacter_olleyae_strain_YLM1,_complete_genome.	Archaea;Euryarchaeota;Methanobacteria;Methanobacteriales;Methanobacteriaceae;Methanobrevibacter.
MERU002.D.00001	0	2937203	Methanobrevibacter_ruminantium_M1,_complete_genome.	Archaea;Euryarchaeota;Methanobacteria;Methanobacteriales;Methanobacteriaceae;Methanobrevibacter.
MESM001.D.00001	0	1853160	Methanobrevibacter_smithii_ATCC_35061,_complete_genome.	Archaea;Euryarchaeota;Methanobacteria;Methanobacteriales;Methanobacteriaceae;Methanobrevibacter.
MESM001.D.00002	0	1805545	Methanobrevibacter_smithii_strain_KB11_chromosome,_complete_genome.	Archaea;Euryarchaeota;Methanobacteria;Methanobacteriales;Methanobacteriaceae;Methanobrevibacter.
MESP008.D.00001	0	2273296	Methanobrevibacter_sp._YE315,_complete_genome.	Archaea;Euryarchaeota;Methanobacteria;Methanobacteriales;Methanobacteriaceae;Methanobrevibacter.
MESP026.D.00001	0	1998189	Methanobrevibacter_sp._AbM4,_complete_genome.	Archaea;Euryarchaeota;Methanobacteria;Methanobacteriales;Methanobacteriaceae;Methanobrevibacter.
MESP011.D.00001	0	2868093	Methanosphaera_sp._BMS,_complete_genome.	Archaea;Euryarchaeota;Methanobacteria;Methanobacteriales;Methanobacteriaceae;Methanosphaera.
MEST002.D.00001	0	1767403	Methanosphaera_stadtmanae_DSM_3091,_complete_genome.	Archaea;Euryarchaeota;Methanobacteria;Methanobacteriales;Methanobacteriaceae;Methanosphaera.
MEMA002.D.00001	0	1639135	Methanothermobacter_marburgensis_str._Marburg,_complete_genome.	Archaea;Euryarchaeota;Methanobacteria;Methanobacteriales;Methanobacteriaceae;Methanothermobacter.
MESP041.D.00001	0	1731018	Methanothermobacter_sp._CaT2_DNA,_complete_genome.	Archaea;Euryarchaeota;Methanobacteria;Methanobacteriales;Methanobacteriaceae;Methanothermobacter.
METH001.D.00001	0	1751377	Methanothermobacter_thermautotrophicus_str._Delta_H,_complete_genome.	Archaea;Euryarchaeota;Methanobacteria;Methanobacteriales;Methanobacteriaceae;Methanothermobacter.
MEWO001.D.00001	0	1686891	Methanothermobacter_wolfeii_isolate_SIV6_genome_assembly,_chromosome:_I.	Archaea;Euryarchaeota;Methanobacteria;Methanobacteriales;Methanobacteriaceae;Methanothermobacter.
MEFE001.D.00001	0	1243342	Methanothermus_fervidus_DSM_2088,_complete_genome.	Archaea;Euryarchaeota;Methanobacteria;Methanobacteriales;Methanothermaceae;Methanothermus.
MEBA001.D.00001	0	1607556	Methanocaldococcus_bathoardescens_strain_JH146,_complete_genome.	Archaea;Euryarchaeota;Methanococci;Methanococcales;Methanocaldococcaceae;Methanocaldococcus.
MEFE002.D.00001	0	1507251	Methanocaldococcus_fervens_AG86,_complete_genome.	Archaea;Euryarchaeota;Methanococci;Methanococcales;Methanocaldococcaceae;Methanocaldococcus.
MEIN002.D.00001	0	1328194	Methanocaldococcus_infernus_ME,_complete_genome.	Archaea;Euryarchaeota;Methanococci;Methanococcales;Methanocaldococcaceae;Methanocaldococcus.
MEJA002.D.00001	0	1739927	Methanocaldococcus_jannaschii_DSM_2661,_complete_genome.	Archaea;Euryarchaeota;Methanococci;Methanococcales;Methanocaldococcaceae;Methanocaldococcus.
MESP038.D.00001	0	1773136	Methanocaldococcus_sp._FS406-22,_complete_genome.	Archaea;Euryarchaeota;Methanococci;Methanococcales;Methanocaldococcaceae;Methanocaldococcus.
MEVU001.D.00001	0	1761737	Methanocaldococcus_vulcanius_M7,_complete_genome.	Archaea;Euryarchaeota;Methanococci;Methanococcales;Methanocaldococcaceae;Methanocaldococcus.
MEIG001.D.00001	0	1854197	Methanotorris_igneus_Kol_5,_complete_genome.	Archaea;Euryarchaeota;Methanococci;Methanococcales;Methanocaldococcaceae;Methanotorris.
MEAE001.D.00001	0	1569500	Methanococcus_aeolicus_Nankai-3,_complete_genome.	Archaea;Euryarchaeota;Methanococci;Methanococcales;Methanococcaceae;Methanococcus.
MEMA006.D.00001	0	1661137	Methanococcus_maripaludis_strain_S2,_complete_sequence.	Archaea;Euryarchaeota;Methanococci;Methanococcales;Methanococcaceae;Methanococcus.
MEMA006.D.00002	0	1789046	Methanococcus_maripaludis_C5,_complete_genome.	Archaea;Euryarchaeota;Methanococci;Methanococcales;Methanococcaceae;Methanococcus.
MEMA006.D.00003	0	1772694	Methanococcus_maripaludis_C7,_complete_genome.	Archaea;Euryarchaeota;Methanococci;Methanococcales;Methanococcaceae;Methanococcus.
MEMA006.D.00004	0	1744193	Methanococcus_maripaludis_C6,_complete_genome.	Archaea;Euryarchaeota;Methanococci;Methanococcales;Methanococcaceae;Methanococcus.
MEMA006.D.00005	0	1746697	Methanococcus_maripaludis_X1,_complete_genome.	Archaea;Euryarchaeota;Methanococci;Methanococcales;Methanococcaceae;Methanococcus.
MEMA006.D.00007	0	1714918	Methanococcus_maripaludis_strain_DSM_2067_chromosome,_complete_genome.	Archaea;Euryarchaeota;Methanococci;Methanococcales;Methanococcaceae;Methanococcus.
MEVA001.D.00001	0	1720048	Methanococcus_vannielii_SB,_complete_genome.	Archaea;Euryarchaeota;Methanococci;Methanococcales;Methanococcaceae;Methanococcus.
MEVO001.D.00001	0	1936387	Methanococcus_voltae_A3,_complete_genome.	Archaea;Euryarchaeota;Methanococci;Methanococcales;Methanococcaceae;Methanococcus.
MEOK001.D.00001	0	1677455	Methanothermococcus_okinawensis_IH1,_complete_genome.	Archaea;Euryarchaeota;Methanococci;Methanococcales;Methanococcaceae;Methanothermococcus.
MEMA006.D.00006	0	1749749	Methanococcus_maripaludis_OS7_DNA,_complete_genome.	Archaea;Euryarchaeota;Methanomadagroup;Methanococci;Methanococcales;Methanococcaceae;Methanococcus.
MEMA006.D.00008	0	1737606	Methanococcus_maripaludis_strain_OS7mut1,_complete_genome.	Archaea;Euryarchaeota;Methanomadagroup;Methanococci;Methanococcales;Methanococcaceae;Methanococcus.
MEAR001.D.00001	0	3179916	Methanocella_arvoryzae_MRE50_complete_genome.	Archaea;Euryarchaeota;Methanomicrobia;Methanocellales;Methanocellaceae;Methanocella.
MECO001.D.00001	0	2378438	Methanocella_conradii_HZ254,_complete_genome.	Archaea;Euryarchaeota;Methanomicrobia;Methanocellales;Methanocellaceae;Methanocella.
MELA003.D.00001	0	1804962	Methanocorpusculum_labreanum_Z,_complete_genome.	Archaea;Euryarchaeota;Methanomicrobia;Methanomicrobiales;Methanocorpusculaceae;Methanocorpusculum.
MEBO003.D.00001	0	2789774	Methanoculleus_bourgensis_MS2T_complete_genome.	Archaea;Euryarchaeota;Methanomicrobia;Methanomicrobiales;Methanomicrobiaceae;Methanoculleus.
MEBO003.D.00002	0	2551189	Methanoculleus_bourgensis_isolate_BA1_genome_assembly,_chromosome:_I.	Archaea;Euryarchaeota;Methanomicrobia;Methanomicrobiales;Methanomicrobiaceae;Methanoculleus.
MEMA004.D.00001	0	2478101	Methanoculleus_marisnigri_JR1,_complete_genome.	Archaea;Euryarchaeota;Methanomicrobia;Methanomicrobiales;Methanomicrobiaceae;Methanoculleus.
MESP040.D.00001	0	2859299	Methanoculleus_sp._MAB1_isolate_Methanoculleus_sp_MAB1_genome_assembly,_chromosome:_chrI.	Archaea;Euryarchaeota;Methanomicrobia;Methanomicrobiales;Methanomicrobiaceae;Methanoculleus.
MEPE002.D.00001	0	2843290	Methanolacinia_petrolearia_DSM_11571,_complete_genome.	Archaea;Euryarchaeota;Methanomicrobia;Methanomicrobiales;Methanomicrobiaceae;Methanolacinia.
MEBO001.D.00001	0	2542943	Methanoregula_boonei_6A8,_complete_genome.	Archaea;Euryarchaeota;Methanomicrobia;Methanomicrobiales;Methanoregulaceae;Methanoregula.
MEFO002.D.00001	0	2820858	Methanoregula_formicica_SMSP,_complete_genome.	Archaea;Euryarchaeota;Methanomicrobia;Methanomicrobiales;Methanoregulaceae;Methanoregula.
MEPA001.D.00001	0	2922917	Methanosphaerula_palustris_E1-9c,_complete_genome.	Archaea;Euryarchaeota;Methanomicrobia;Methanomicrobiales;Methanoregulaceae;Methanosphaerula.
MEHU001.D.00001	0	3544738	Methanospirillum_hungatei_JF-1,_complete_genome.	Archaea;Euryarchaeota;Methanomicrobia;Methanomicrobiales;Methanospirillaceae;Methanospirillum.
MEHA002.D.00001	0	2571034	Methanosaeta_harundinacea_6Ac,_complete_genome.	Archaea;Euryarchaeota;Methanomicrobia;Methanosarcinales;Methanosaetaceae;Methanosaeta.
MESO001.D.00001	0	3026645	Methanosaeta_concilii_GP-6,_complete_genome.	Archaea;Euryarchaeota;Methanomicrobia;Methanosarcinales;Methanosaetaceae;Methanothrix.
MEBU001.D.00001	0	2575032	Methanococcoides_burtonii_DSM_6242,_complete_genome.	Archaea;Euryarchaeota;Methanomicrobia;Methanosarcinales;Methanosarcinaceae;Methanococcoides.
MEME001.D.00001	0	2394636	Methanococcoides_methylutens_MM1,_complete_genome.	Archaea;Euryarchaeota;Methanomicrobia;Methanosarcinales;Methanosarcinaceae;Methanococcoides.
MEEV001.D.00001	0	2406232	Methanohalobium_evestigatum_Z-7303,_complete_genome.	Archaea;Euryarchaeota;Methanomicrobia;Methanosarcinales;Methanosarcinaceae;Methanohalobium.
MEHA001.D.00001	0	2022959	Methanohalophilus_halophilus_strain_Z-7982_chromosome,_complete_genome.	Archaea;Euryarchaeota;Methanomicrobia;Methanosarcinales;Methanosarcinaceae;Methanohalophilus.
MEMA003.D.00001	0	2012424	Methanohalophilus_mahii_DSM_5219,_complete_genome.	Archaea;Euryarchaeota;Methanomicrobia;Methanosarcinales;Methanosarcinaceae;Methanohalophilus.
MEPS002.D.00001	0	3072769	Methanolobus_psychrophilus_R15,_complete_genome.	Archaea;Euryarchaeota;Methanomicrobia;Methanosarcinales;Methanosarcinaceae;Methanolobus.
MEHO001.D.00001	0	2714013	Methanomethylovorans_hollandica_DSM_15978,_complete_genome.	Archaea;Euryarchaeota;Methanomicrobia;Methanosarcinales;Methanosarcinaceae;Methanomethylovorans.
MEZH001.D.00001	0	2138444	Methanosalsum_zhilinae_DSM_4017,_complete_genome.	Archaea;Euryarchaeota;Methanomicrobia;Methanosarcinales;Methanosarcinaceae;Methanosalsum.
MEBA002.D.00001	0	4873766	Methanosarcina_barkeri_str._Fusaro,_complete_genome.	Archaea;Euryarchaeota;Methanomicrobia;Methanosarcinales;Methanosarcinaceae;Methanosarcina.
MEBA002.D.00002	0	4907186	Methanosarcina_barkeri_str._Wiesmoor,_complete_genome.	Archaea;Euryarchaeota;Methanomicrobia;Methanosarcinales;Methanosarcinaceae;Methanosarcina.
MEBA002.D.00003	0	4574907	Methanosarcina_barkeri_MS,_complete_genome.	Archaea;Euryarchaeota;Methanomicrobia;Methanosarcinales;Methanosarcinaceae;Methanosarcina.
MEBA002.D.00004	0	4487566	Methanosarcina_barkeri_227,_complete_genome.	Archaea;Euryarchaeota;Methanomicrobia;Methanosarcinales;Methanosarcinaceae;Methanosarcina.
MEBA002.D.00005	0	4560446	Methanosarcina_barkeri_3,_complete_genome.	Archaea;Euryarchaeota;Methanomicrobia;Methanosarcinales;Methanosarcinaceae;Methanosarcina.
MEBA002.D.00006	0	4501171	Methanosarcina_barkeri_CM1,_complete_genome.	Archaea;Euryarchaeota;Methanomicrobia;Methanosarcinales;Methanosarcinaceae;Methanosarcina.
MEHO002.D.00001	0	5018607	Methanosarcina_horonobensis_HB-1,_complete_genome.	Archaea;Euryarchaeota;Methanomicrobia;Methanosarcinales;Methanosarcinaceae;Methanosarcina.
MELA002.D.00001	0	4139808	Methanosarcina_lacustris_Z-7289,_complete_genome.	Archaea;Euryarchaeota;Methanomicrobia;Methanosarcinales;Methanosarcinaceae;Methanosarcina.
MEMA005.D.00001	0	4096345	Methanosarcina_mazei_strain_Goe1,_complete_genome.	Archaea;Euryarchaeota;Methanomicrobia;Methanosarcinales;Methanosarcinaceae;Methanosarcina.
MEMA005.D.00002	0	4096482	Methanosarcina_mazei_WWM610,_complete_genome.	Archaea;Euryarchaeota;Methanomicrobia;Methanosarcinales;Methanosarcinaceae;Methanosarcina.
MEMA005.D.00003	0	4066551	Methanosarcina_mazei_SarPi,_complete_genome.	Archaea;Euryarchaeota;Methanomicrobia;Methanosarcinales;Methanosarcinaceae;Methanosarcina.
MEMA005.D.00004	0	4142816	Methanosarcina_mazei_S-6,_complete_genome.	Archaea;Euryarchaeota;Methanomicrobia;Methanosarcinales;Methanosarcinaceae;Methanosarcina.
MEMA005.D.00005	0	4154344	Methanosarcina_mazei_LYC,_complete_genome.	Archaea;Euryarchaeota;Methanomicrobia;Methanosarcinales;Methanosarcinaceae;Methanosarcina.
MEMA005.D.00006	0	4166241	Methanosarcina_mazei_C16,_complete_genome.	Archaea;Euryarchaeota;Methanomicrobia;Methanosarcinales;Methanosarcinaceae;Methanosarcina.
MESI002.D.00001	0	5017558	Methanosarcina_siciliae_T4/M,_complete_genome.	Archaea;Euryarchaeota;Methanomicrobia;Methanosarcinales;Methanosarcinaceae;Methanosarcina.
MESI002.D.00002	0	5427890	Methanosarcina_siciliae_C2J,_complete_genome.	Archaea;Euryarchaeota;Methanomicrobia;Methanosarcinales;Methanosarcinaceae;Methanosarcina.
MESP003.D.00001	0	4553495	Methanosarcina_sp._Kolksee,_complete_genome.	Archaea;Euryarchaeota;Methanomicrobia;Methanosarcinales;Methanosarcinaceae;Methanosarcina.
MESP004.D.00001	0	4211468	Methanosarcina_sp._MTP4,_complete_genome.	Archaea;Euryarchaeota;Methanomicrobia;Methanosarcinales;Methanosarcinaceae;Methanosarcina.
MESP005.D.00001	0	3914091	Methanosarcina_sp._WH1,_complete_genome.	Archaea;Euryarchaeota;Methanomicrobia;Methanosarcinales;Methanosarcinaceae;Methanosarcina.
MESP006.D.00001	0	4137337	Methanosarcina_sp._WWM596,_complete_genome.	Archaea;Euryarchaeota;Methanomicrobia;Methanosarcinales;Methanosarcinaceae;Methanosarcina.
METH002.D.00001	0	3127379	Methanosarcina_thermophila_TM-1,_complete_genome.	Archaea;Euryarchaeota;Methanomicrobia;Methanosarcinales;Methanosarcinaceae;Methanosarcina.
MEVA002.D.00001	0	4563885	Methanosarcina_vacuolata_Z-761,_complete_genome.	Archaea;Euryarchaeota;Methanomicrobia;Methanosarcinales;Methanosarcinaceae;Methanosarcina.
HAMA002.D.00001	0	4274642	Haloarcula_marismortui_ATCC_43049_chromosome_I,_complete_sequence.	Archaea;Euryarchaeota;Stenosarchaeagroup;Halobacteria;Halobacteriales;Haloarculaceae;Haloarcula.
HASP019.D.00001	0	3490924	Halorussus_sp._RC-68_chromosome,_complete_genome.	Archaea;Euryarchaeota;Stenosarchaeagroup;Halobacteria;Halobacteriales;Halobacteriaceae;Halorussus.
HAAE003.D.00001	0	3503092	Haloplanus_aerogenes_strain_JCM_16430_chromosome,_complete_genome.	Archaea;Euryarchaeota;Stenosarchaeagroup;Halobacteria;Haloferacales;Haloferacaceae;Haloplanus.
HASP003.D.00001	0	3773640	Haloplanus_sp._CBA1112_chromosome,_complete_genome.	Archaea;Euryarchaeota;Stenosarchaeagroup;Halobacteria;Haloferacales;Haloferacaceae;Haloplanus.
HASP004.D.00001	0	3529327	Haloplanus_sp._CBA1113_chromosome,_complete_genome.	Archaea;Euryarchaeota;Stenosarchaeagroup;Halobacteria;Haloferacales;Haloferacaceae;Haloplanus.
HAEZ001.D.00001	0	3726301	Halorubrum_ezzemoulense_strain_Fb21_chromosome,_complete_genome.	Archaea;Euryarchaeota;Stenosarchaeagroup;Halobacteria;Haloferacales;Halorubraceae;Halorubrum.
HASP018.D.00001	0	3668425	Halorubrum_sp._BOL3-1_chromosome,_complete_genome.	Archaea;Euryarchaeota;Stenosarchaeagroup;Halobacteria;Haloferacales;Halorubraceae;Halorubrum.
HASP020.D.00001	0	2743692	Halorubrum_sp._PV6_chromosome,_complete_genome.	Archaea;Euryarchaeota;Stenosarchaeagroup;Halobacteria;Haloferacales;Halorubraceae;Halorubrum.
NAAE001.D.00001	0	3930546	Natronolimnobius_aegyptiacus_strain_JW/NM-HA_15_chromosome,_complete_genome.	Archaea;Euryarchaeota;Stenosarchaeagroup;Halobacteria;Natrialbales;Natrialbaceae;Natronolimnobius.
NASP002.D.00001	0	3789323	Natronolimnobius_sp._AArc1_chromosome,_complete_genome.	Archaea;Euryarchaeota;Stenosarchaeagroup;Halobacteria;Natrialbales;Natrialbaceae;Natronolimnobius.
NASP003.D.00001	0	3853425	Natronolimnobius_sp._AArc-Mg_chromosome,_complete_genome.	Archaea;Euryarchaeota;Stenosarchaeagroup;Halobacteria;Natrialbales;Natrialbaceae;Natronolimnobius.
MEPA002.D.00001	0	2957635	Methanocella_paludicola_SANAE_DNA,_complete_genome.	Archaea;Euryarchaeota;Stenosarchaeagroup;Methanomicrobia;Methanocellales;Methanocellaceae;Methanocella.
PAPA001.D.00001	0	1859370	Palaeococcus_pacificus_DY20341,_complete_genome.	Archaea;Euryarchaeota;Thermococci;Thermococcales;Thermococcaceae;Palaeococcus.
PYAB001.D.00001	0	1768562	Pyrococcus_abyssi_complete_genome.	Archaea;Euryarchaeota;Thermococci;Thermococcales;Thermococcaceae;Pyrococcus.
PYFU001.D.00001	0	1908256	Pyrococcus_furiosus_DSM_3638,_complete_genome.	Archaea;Euryarchaeota;Thermococci;Thermococcales;Thermococcaceae;Pyrococcus.
PYFU001.D.00002	0	1909827	Pyrococcus_furiosus_COM1,_complete_genome.	Archaea;Euryarchaeota;Thermococci;Thermococcales;Thermococcaceae;Pyrococcus.
PYHO001.D.00001	0	1738505	Pyrococcus_horikoshii_OT3_DNA,_complete_genome.	Archaea;Euryarchaeota;Thermococci;Thermococcales;Thermococcaceae;Pyrococcus.
PYKU001.D.00001	0	1977126	Pyrococcus_kukulkanii_strain_NCB100,_complete_genome.	Archaea;Euryarchaeota;Thermococci;Thermococcales;Thermococcaceae;Pyrococcus.
PYSP001.D.00001	0	1736885	Pyrococcus_sp._ST04,_complete_genome.	Archaea;Euryarchaeota;Thermococci;Thermococcales;Thermococcaceae;Pyrococcus.
PYSP002.D.00001	0	1861320	Pyrococcus_sp._NA2,_complete_genome.	Archaea;Euryarchaeota;Thermococci;Thermococcales;Thermococcaceae;Pyrococcus.
PYYA001.D.00001	0	1716818	Pyrococcus_yayanosii_CH1,_complete_genome.	Archaea;Euryarchaeota;Thermococci;Thermococcales;Thermococcaceae;Pyrococcus.
THBA002.D.00001	0	1922421	Thermococcus_barossii_strain_SHCK-94,_complete_genome.	Archaea;Euryarchaeota;Thermococci;Thermococcales;Thermococcaceae;Thermococcus.
THBA003.D.00001	0	2064237	Thermococcus_barophilus_MP,_complete_genome.	Archaea;Euryarchaeota;Thermococci;Thermococcales;Thermococcaceae;Thermococcus.
THBA003.D.00002	0	2388527	Thermococcus_barophilus_strain_CH5,_complete_genome.	Archaea;Euryarchaeota;Thermococci;Thermococcales;Thermococcaceae;Thermococcus.
THCE001.D.00001	0	1866819	Thermococcus_celer_strain_Vu_13,_complete_genome.	Archaea;Euryarchaeota;Thermococci;Thermococcales;Thermococcaceae;Thermococcus.
THCH001.D.00001	0	1961979	Complete_genome_sequence_of_Thermococcus_chitonophagus_type_strain_GC74.	Archaea;Euryarchaeota;Thermococci;Thermococcales;Thermococcaceae;Thermococcus.
THCH001.D.00002	0	1969648	Thermococcus_chitonophagus_isolate_1_genome_assembly,_chromosome:_I.	Archaea;Euryarchaeota;Thermococci;Thermococcales;Thermococcaceae;Thermococcus.
THCL001.D.00001	0	1950313	Thermococcus_cleftensis_strain_CL1,_complete_genome.	Archaea;Euryarchaeota;Thermococci;Thermococcales;Thermococcaceae;Thermococcus.
THEU001.D.00001	0	2126164	Thermococcus_eurythermalis_strain_A501,_complete_genome.	Archaea;Euryarchaeota;Thermococci;Thermococcales;Thermococcaceae;Thermococcus.
THGA001.D.00001	0	2045438	Thermococcus_gammatolerans_EJ3,_complete_genome.	Archaea;Euryarchaeota;Thermococci;Thermococcales;Thermococcaceae;Thermococcus.
THGO001.D.00001	0	1674122	Thermococcus_gorgonarius_strain_W-12,_complete_genome.	Archaea;Euryarchaeota;Thermococci;Thermococcales;Thermococcaceae;Thermococcus.
THGU001.D.00001	0	1920914	Thermococcus_guaymasensis_DSM_11113,_complete_genome.	Archaea;Euryarchaeota;Thermococci;Thermococcales;Thermococcaceae;Thermococcus.
THKO001.D.00001	0	2088737	Thermococcus_kodakarensis_KOD1_DNA,_complete_genome.	Archaea;Euryarchaeota;Thermococci;Thermococcales;Thermococcaceae;Thermococcus.
THLI001.D.00001	0	2215172	Thermococcus_litoralis_DSM_5473,_complete_genome.	Archaea;Euryarchaeota;Thermococci;Thermococcales;Thermococcaceae;Thermococcus.
THNA002.D.00001	0	1976356	Thermococcus_nautili_strain_30-1,_complete_genome.	Archaea;Euryarchaeota;Thermococci;Thermococcales;Thermococcaceae;Thermococcus.
THON001.D.00001	0	1847607	Thermococcus_onnurineus_NA1,_complete_genome.	Archaea;Euryarchaeota;Thermococci;Thermococcales;Thermococcaceae;Thermococcus.
THPA003.D.00001	0	1957742	Thermococcus_paralvinellae_strain_ES1_chromosome,_complete_genome.	Archaea;Euryarchaeota;Thermococci;Thermococcales;Thermococcaceae;Thermococcus.
THPA004.D.00001	0	1785673	Thermococcus_pacificus_strain_P-4,_complete_genome.	Archaea;Euryarchaeota;Thermococci;Thermococcales;Thermococcaceae;Thermococcus.
THPE002.D.00001	0	1896106	Thermococcus_peptonophilus_strain_OG-1,_complete_genome.	Archaea;Euryarchaeota;Thermococci;Thermococcales;Thermococcaceae;Thermococcus.
THPI001.D.00001	0	1928800	Thermococcus_piezophilus_strain_CDGS_chromosome,_complete_genome.	Archaea;Euryarchaeota;Thermococci;Thermococcales;Thermococcaceae;Thermococcus.
THPR002.D.00001	0	2043143	Thermococcus_profundus_strain_DT_5432_chromosome,_complete_genome.	Archaea;Euryarchaeota;Thermococci;Thermococcales;Thermococcaceae;Thermococcus.
THRA001.D.00001	0	1868990	Thermococcus_radiotolerans_strain_EJ2,_complete_genome.	Archaea;Euryarchaeota;Thermococci;Thermococcales;Thermococcaceae;Thermococcus.
THSI001.D.00001	0	1845800	Thermococcus_sibiricus_MM_739,_complete_genome.	Archaea;Euryarchaeota;Thermococci;Thermococcales;Thermococcaceae;Thermococcus.
THSI002.D.00001	0	2029167	Thermococcus_siculi_strain_RG-20,_complete_genome.	Archaea;Euryarchaeota;Thermococci;Thermococcales;Thermococcaceae;Thermococcus.
THSP001.D.00001	0	2011320	Thermococcus_sp._4557,_complete_genome.	Archaea;Euryarchaeota;Thermococci;Thermococcales;Thermococcaceae;Thermococcus.
THSP005.D.00001	0	1522818	Thermococcus_sp._P6,_complete_genome.	Archaea;Euryarchaeota;Thermococci;Thermococcales;Thermococcaceae;Thermococcus.
THSP010.D.00001	0	1961221	Thermococcus_sp._2319x1,_complete_genome.	Archaea;Euryarchaeota;Thermococci;Thermococcales;Thermococcaceae;Thermococcus.
THSP013.D.00001	0	1854909	Thermococcus_sp._5-4_chromosome,_complete_genome.	Archaea;Euryarchaeota;Thermococci;Thermococcales;Thermococcaceae;Thermococcus.
THSP014.D.00001	0	2155760	Thermococcus_sp._EXT12c_genome_assembly,_chromosome:_I.	Archaea;Euryarchaeota;Thermococci;Thermococcales;Thermococcaceae;Thermococcus.
THSP019.D.00001	0	2086428	Thermococcus_sp._AM4,_complete_genome.	Archaea;Euryarchaeota;Thermococci;Thermococcales;Thermococcaceae;Thermococcus.
THTH003.D.00001	0	2065932	Thermococcus_thioreducens_strain_OGL-20P,_complete_genome.	Archaea;Euryarchaeota;Thermococci;Thermococcales;Thermococcaceae;Thermococcus.
CAME001.D.00001	0	1666795	Candidatus_Methanomethylophilus_alvus_Mx1201,_complete_genome.	Archaea;Euryarchaeota;Thermoplasmata;Methanomassiliicoccales;Methanomassiliicoccaceae;CandidatusMethanomethylophilus.
CAME003.D.00001	0	1488669	Candidatus_Methanoplasma_termitum_strain_MpT1,_complete_genome.	Archaea;Euryarchaeota;Thermoplasmata;Methanomassiliicoccales;Methanomassiliicoccaceae;CandidatusMethanoplasma.
CAME002.D.00001	0	1931651	Candidatus_Methanomassiliicoccus_intestinalis_Issoire-Mx1,_complete_genome.	Archaea;Euryarchaeota;Thermoplasmata;Methanomassiliicoccales;Methanomassiliicoccaceae;Methanomassiliicoccus.
CUDI001.D.00001	0	1878916	Cuniculiplasma_divulgatum_strain_PM4_(=JCM_30641;=VKM_B-2940)_genome_assembly,_chromosome:_I.	Archaea;Euryarchaeota;Thermoplasmata;Thermoplasmatales;Cuniculiplasmataceae;Cuniculiplasma.
FEAC001.D.00001	0	1826943	Ferroplasma_acidiphilum_strain_Y,_complete_genome.	Archaea;Euryarchaeota;Thermoplasmata;Thermoplasmatales;Ferroplasmaceae;Ferroplasma.
FEAC002.D.00001	0	1935211	Ferroplasma_acidarmanus_fer1,_complete_genome.	Archaea;Euryarchaeota;Thermoplasmata;Thermoplasmatales;Ferroplasmaceae;Ferroplasma.
PITO001.D.00001	0	1545895	Picrophilus_torridus_DSM_9790,_complete_genome.	Archaea;Euryarchaeota;Thermoplasmata;Thermoplasmatales;Picrophilaceae;Picrophilus.
THAC002.D.00001	0	1564906	Thermoplasma_acidophilum_DSM_1728_complete_genome.	Archaea;Euryarchaeota;Thermoplasmata;Thermoplasmatales;Thermoplasmataceae;Thermoplasma.
THVO001.D.00001	0	1584804	Thermoplasma_volcanium_GSS1_DNA,_complete_genome.	Archaea;Euryarchaeota;Thermoplasmata;Thermoplasmatales;Thermoplasmataceae;Thermoplasma.
THAR001.D.00001	0	1461105	Thermoplasmatales_archaeon_BRNA1,_complete_genome.	Archaea;Euryarchaeota;Thermoplasmata;Thermoplasmatales.
MEAR002.D.00001	0	1937883	Methanogenic_archaeon_ISO4-H5_chromosome,_complete_genome.	Archaea;Euryarchaeota;Thermoplasmata;unclassifiedThermoplasmata.
CANI009.D.00001	0	1360076	Candidatus_Nitrosomarinus_catalina_strain_SPOT01_chromosome,_complete_genome.	Archaea;Thaumarchaeota;Nitrosopumilales;Nitrosopumilaceae;CandidatusNitrosomarinus.
CANI001.D.00001	0	1690905	Candidatus_Nitrosopumilus_sp._AR2,_complete_genome.	Archaea;Thaumarchaeota;Nitrosopumilales;Nitrosopumilaceae;Nitrosopumilus.
CANI003.D.00001	0	1803090	Candidatus_Nitrosopumilus_adriaticus_strain_NF5,_complete_genome.	Archaea;Thaumarchaeota;Nitrosopumilales;Nitrosopumilaceae;Nitrosopumilus.
CANI010.D.00001	0	1617394	Candidatus_Nitrosocaldus_islandicus_isolate_3F_chromosome,_complete_genome.	Archaea;Thaumarchaeota;Nitrososphaeria;CandidatusNitrosocaldales;CandidatusNitrosocaldaceae;Candidatus
CANI007.D.00001	0	2836447	Candidatus_Nitrosocosmicus_franklandus_isolate_NFRAN1_genome_assembly,_chromosome:_NFRAN.	Archaea;Thaumarchaeota;Nitrososphaeria;Nitrososphaerales;Nitrososphaeraceae;CandidatusNitrosocosmicus.
NIVI001.D.00001	0	2527938	Nitrososphaera_viennensis_EN76,_complete_genome.	Archaea;Thaumarchaeota;Nitrososphaeria;Nitrososphaerales;Nitrososphaeraceae;Nitrososphaera.
CANI004.D.00001	0	1620156	Candidatus_Nitrosotenuis_cloacae_strain_SAT1,_complete_genome.	Archaea;Thaumarchaeota;unclassifiedThaumarchaeota;CandidatusNitrosotenuis.
CANI008.D.00001	0	1697207	Candidatus_Nitrosotenuis_aquarius_strain_AQ6F_chromosome,_complete_genome.	Archaea;Thaumarchaeota;unclassifiedThaumarchaeota;CandidatusNitrosotenuis.
CANI002.D.00001	0	1232128	Candidatus_Nitrosopelagicus_brevis_strain_CN25,_complete_genome.	Archaea;Thaumarchaeota;unclassifiedThaumarchaeota.
ACCA002.D.00001	2	4127356	Acidobacterium_capsulatum_ATCC_51196,_complete_genome.	Bacteria;Acidobacteria;Acidobacteriales;Acidobacteriaceae;Acidobacterium.
CAKO002.D.00001	2	5650368	Candidatus_Koribacter_versatilis_Ellin345,_complete_genome.	Bacteria;Acidobacteria;Acidobacteriales;Acidobacteriaceae;CandidatusKoribacter.
GRMA001.D.00001	4	6237577	Granulicella_mallensis_MP5ACTX8,_complete_genome.	Bacteria;Acidobacteria;Acidobacteriales;Acidobacteriaceae;Granulicella.
GRTU001.D.00001	2	5503984	Granulicella_tundricola_MP5ACTX9,_complete_genome.	Bacteria;Acidobacteria;Acidobacteriales;Acidobacteriaceae;Granulicella.
TERO001.D.00001	3	5227858	Terriglobus_roseus_DSM_18391,_complete_genome.	Bacteria;Acidobacteria;Acidobacteriales;Acidobacteriaceae;Terriglobus.
TESA001.D.00001	2	5095226	Terriglobus_saanensis_SP1PR4,_complete_genome.	Bacteria;Acidobacteria;Acidobacteriales;Acidobacteriaceae;Terriglobus.
ACBA006.D.00001	2	7600726	Acidobacteriaceae_bacterium_SBC82_chromosome,_complete_genome.	Bacteria;Acidobacteria;Acidobacteriales;Acidobacteriaceae.
LUPR002.D.00001	2	7480314	Luteitalea_pratensis_strain_DSM_100886,_partial_sequence.	Bacteria;Acidobacteria;Acidobacteriasubdivision6;Vicinamibacteraceae;Luteitalea.
CHTH002.D.00001	2	3695372	Chloracidobacterium_thermophilum_B_chromosome_1,_complete_sequence.	Bacteria;Acidobacteria;Blastocatellia;Chloracidobacterium.
CASO002.D.00001	1	9965640	Candidatus_Solibacter_usitatus_Ellin6076,_complete_genome.	Bacteria;Acidobacteria;Solibacteres;Solibacterales;Solibacteraceae;CandidatusSolibacter.
ACFE003.D.00001	1	2158157	Acidimicrobium_ferrooxidans_DSM_10331,_complete_genome.	Bacteria;Actinobacteria;Acidimicrobiia;Acidimicrobiales;Acidimicrobiaceae;Acidimicrobium.
ACCE001.D.00001	1	2443540	Acidothermus_cellulolyticus_11B,_complete_genome.	Bacteria;Actinobacteria;Acidothermales;Acidothermaceae;Acidothermus.
THBI001.D.00001	1	4189976	Thermobispora_bispora_DSM_43833,_complete_genome.	Bacteria;Actinobacteria;Actinobacteriaincertaesedis;Thermobispora.
ACSP038.D.00001	0	2768961	Actinobaculum_sp._313_chromosome,_complete_genome.	Bacteria;Actinobacteria;Actinomycetales;Actinomycetaceae;Actinobaculum.
ACGA001.D.00001	1	2359360	Actinomyces_gaoshouyii_strain_pika_114_chromosome,_complete_genome.	Bacteria;Actinobacteria;Actinomycetales;Actinomycetaceae;Actinomyces.
ACHO002.D.00001	1	3148934	Actinomyces_howellii_strain_NCTC11636_genome_assembly,_chromosome:_1.	Bacteria;Actinobacteria;Actinomycetales;Actinomycetaceae;Actinomyces.
ACIS001.D.00001	1	2572997	Actinomyces_israelii_strain_NCTC12972_genome_assembly,_chromosome:_1.	Bacteria;Actinobacteria;Actinomycetales;Actinomycetaceae;Actinomyces.
ACOR003.D.00001	1	3042917	Actinomyces_oris_strain_T14V,_complete_genome.	Bacteria;Actinobacteria;Actinomycetales;Actinomycetaceae;Actinomyces.
ACPA001.D.00001	1	1892549	Actinomyces_sp._Marseille-P2985_strain_Marseille-P2985T_genome_assembly,_chromosome:_contig00001.	Bacteria;Actinobacteria;Actinomycetales;Actinomycetaceae;Actinomyces.
ACRA001.D.00001	1	3051613	Actinomyces_radicidentis_strain_CCUG_36733,_complete_genome.	Bacteria;Actinobacteria;Actinomycetales;Actinomycetaceae;Actinomyces.
ACSL001.D.00001	1	3220508	Actinomyces_slackii_strain_NCTC11923_genome_assembly,_chromosome:_1.	Bacteria;Actinobacteria;Actinomycetales;Actinomycetaceae;Actinomyces.
ACSP015.D.00001	1	2877864	Actinomyces_sp._Chiba101_DNA,_complete_genome.	Bacteria;Actinobacteria;Actinomycetales;Actinomycetaceae;Actinomyces.
ACSP024.D.00001	1	3107761	Actinomyces_sp._299_chromosome,_complete_genome.	Bacteria;Actinobacteria;Actinomycetales;Actinomycetaceae;Actinomyces.
ACSP025.D.00001	1	3988549	Actinomyces_sp._410_chromosome,_complete_genome.	Bacteria;Actinobacteria;Actinomycetales;Actinomycetaceae;Actinomyces.
ACSP027.D.00001	1	3761642	Actinomyces_sp._Z16_chromosome,_complete_genome.	Bacteria;Actinobacteria;Actinomycetales;Actinomycetaceae;Actinomyces.
ACSP043.D.00001	1	3836419	Actinomyces_sp._oral_taxon_414_strain_F0588,_complete_genome.	Bacteria;Actinobacteria;Actinomycetales;Actinomycetaceae;Actinomyces.
ACTA001.D.00001	1	2207832	Actinomyces_sp._VUL4_3,_complete_genome.	Bacteria;Actinobacteria;Actinomycetales;Actinomycetaceae;Actinomyces.
ACVI001.D.00001	1	3491241	Actinomyces_viscosus_strain_NCTC10951_genome_assembly,_chromosome:_1.	Bacteria;Actinobacteria;Actinomycetales;Actinomycetaceae;Actinomyces.
SCME001.D.00001	1	2049088	Actinomyces_meyeri_strain_W712,_complete_genome.	Bacteria;Actinobacteria;Actinomycetales;Actinomycetaceae;Actinomyces.
ACSP029.D.00001	0	3249416	Actinomyces_sp._oral_taxon_897_strain_F0631_chromosome,_complete_genome.	Bacteria;Actinobacteria;Actinomycetales;Actinomycetaceae;Actinomyces.
ACSC002.D.00001	1	2159306	Actinotignum_schaalii_strain_CCUG_27420_chromosome,_complete_genome.	Bacteria;Actinobacteria;Actinomycetales;Actinomycetaceae;Actinotignum.
ARHA002.D.00001	1	1986154	Arcanobacterium_haemolyticum_DSM_20595,_complete_genome.	Bacteria;Actinobacteria;Actinomycetales;Actinomycetaceae;Arcanobacterium.
ARHA002.D.00002	1	1988850	Arcanobacterium_haemolyticum_strain_NCTC8452_genome_assembly,_chromosome:_1.	Bacteria;Actinobacteria;Actinomycetales;Actinomycetaceae;Arcanobacterium.
FLSA001.D.00001	1	2608471	Flaviflexus_salsibiostraticola_strain_KCTC_33148_chromosome,_complete_genome.	Bacteria;Actinobacteria;Actinomycetales;Actinomycetaceae;Flaviflexus.
FLSP007.D.00001	1	2830639	Flaviflexus_sp._H23T48_chromosome,_complete_genome.	Bacteria;Actinobacteria;Actinomycetales;Actinomycetaceae;Flaviflexus.
MOCU001.D.00001	1	2146480	Mobiluncus_curtisii_ATCC_43063,_complete_genome.	Bacteria;Actinobacteria;Actinomycetales;Actinomycetaceae;Mobiluncus.
TRBI001.D.00001	1	2043249	Trueperella_bialowiezensis_strain_NCTC13354_genome_assembly,_chromosome:_1.	Bacteria;Actinobacteria;Actinomycetales;Actinomycetaceae;Trueperella.
TRPY001.D.00001	1	2338390	Trueperella_pyogenes_strain_TP6375,_complete_genome.	Bacteria;Actinobacteria;Actinomycetales;Actinomycetaceae;Trueperella.
TRPY001.D.00002	1	2272494	Trueperella_pyogenes_TP8,_complete_genome.	Bacteria;Actinobacteria;Actinomycetales;Actinomycetaceae;Trueperella.
TRPY001.D.00003	1	2295822	Trueperella_pyogenes_strain_2012CQ-ZSH,_complete_genome.	Bacteria;Actinobacteria;Actinomycetales;Actinomycetaceae;Trueperella.
TRPY001.D.00004	1	2338282	Trueperella_pyogenes_strain_Arash114_chromosome,_complete_genome.	Bacteria;Actinobacteria;Actinomycetales;Actinomycetaceae;Trueperella.
TRPY001.D.00005	1	2382253	Trueperella_pyogenes_strain_TP4479_chromosome,_complete_genome.	Bacteria;Actinobacteria;Actinomycetales;Actinomycetaceae;Trueperella.
TRPY001.D.00006	1	2384672	Trueperella_pyogenes_strain_TP-2849_chromosome,_complete_genome.	Bacteria;Actinobacteria;Actinomycetales;Actinomycetaceae;Trueperella.
TRPY001.D.00007	1	2332403	Trueperella_pyogenes_strain_TP1_chromosome,_complete_genome.	Bacteria;Actinobacteria;Actinomycetales;Actinomycetaceae;Trueperella.
TRPY001.D.00008	1	2245225	Trueperella_pyogenes_strain_TP2_chromosome,_complete_genome.	Bacteria;Actinobacteria;Actinomycetales;Actinomycetaceae;Trueperella.
TRPY001.D.00009	1	2384650	Trueperella_pyogenes_strain_TP3_chromosome,_complete_genome.	Bacteria;Actinobacteria;Actinomycetales;Actinomycetaceae;Trueperella.
TRPY001.D.00010	1	2427168	Trueperella_pyogenes_strain_TP4_chromosome,_complete_genome.	Bacteria;Actinobacteria;Actinomycetales;Actinomycetaceae;Trueperella.
ACER001.D.00001	1	5243930	Actinopolyspora_erythraea_strain_YIM_90600_chromosome,_complete_genome.	Bacteria;Actinobacteria;Actinopolysporales;Actinopolysporaceae;Actinopolyspora.
BIAC001.D.00001	1	1830060	Bifidobacterium_actinocoloniiforme_DSM_22766,_complete_genome.	Bacteria;Actinobacteria;Bifidobacteriales;Bifidobacteriaceae;Bifidobacterium.
BIAD001.D.00001	1	2089645	Bifidobacterium_adolescentis_ATCC_15703_DNA,_complete_genome.	Bacteria;Actinobacteria;Bifidobacteriales;Bifidobacteriaceae;Bifidobacterium.
BIAD001.D.00002	1	2203222	Bifidobacterium_adolescentis_strain_22L,_complete_genome.	Bacteria;Actinobacteria;Bifidobacteriales;Bifidobacteriaceae;Bifidobacterium.
BIAD001.D.00003	1	2173720	Bifidobacterium_adolescentis_strain_BBMN23,_complete_genome.	Bacteria;Actinobacteria;Bifidobacteriales;Bifidobacteriaceae;Bifidobacterium.
BIAD001.D.00004	1	2192428	Bifidobacterium_adolescentis_strain_1-11_chromosome,_complete_genome.	Bacteria;Actinobacteria;Bifidobacteriales;Bifidobacteriaceae;Bifidobacterium.
BIAD001.D.00005	1	2201808	Bifidobacterium_adolescentis_strain_6_chromosome,_complete_genome.	Bacteria;Actinobacteria;Bifidobacteriales;Bifidobacteriaceae;Bifidobacterium.
BIAD001.D.00006	1	2202982	Bifidobacterium_adolescentis_strain_P2P3_chromosome,_complete_genome.	Bacteria;Actinobacteria;Bifidobacteriales;Bifidobacteriaceae;Bifidobacterium.
BIAN001.D.00001	1	2064639	Bifidobacterium_angulatum_strain_GT102,_complete_genome.	Bacteria;Actinobacteria;Bifidobacteriales;Bifidobacteriaceae;Bifidobacterium.
BIAN001.D.00002	1	2021974	Bifidobacterium_angulatum_DSM_20098_=_JCM_7096_DNA,_complete_genome.	Bacteria;Actinobacteria;Bifidobacteriales;Bifidobacteriaceae;Bifidobacterium.
BIAN002.D.00001	1	1933695	Bifidobacterium_animalis_subsp._lactis_AD011,_complete_genome.	Bacteria;Actinobacteria;Bifidobacteriales;Bifidobacteriaceae;Bifidobacterium.
BIAN002.D.00002	1	1938709	Bifidobacterium_animalis_subsp._lactis_Bl-04,_complete_genome.	Bacteria;Actinobacteria;Bifidobacteriales;Bifidobacteriaceae;Bifidobacterium.
BIAN002.D.00003	1	1942198	Bifidobacterium_animalis_subsp._lactis_BB-12,_complete_genome.	Bacteria;Actinobacteria;Bifidobacteriales;Bifidobacteriaceae;Bifidobacterium.
BIAN002.D.00004	1	1944050	Bifidobacterium_animalis_subsp._lactis_V9,_complete_genome.	Bacteria;Actinobacteria;Bifidobacteriales;Bifidobacteriaceae;Bifidobacterium.
BIAN002.D.00005	1	1943113	Bifidobacterium_animalis_subsp._lactis_CNCM_I-2494,_complete_genome.	Bacteria;Actinobacteria;Bifidobacteriales;Bifidobacteriaceae;Bifidobacterium.
BIAN002.D.00006	1	1938583	Bifidobacterium_animalis_subsp._lactis_BLC1,_complete_genome.	Bacteria;Actinobacteria;Bifidobacteriales;Bifidobacteriaceae;Bifidobacterium.
BIAN002.D.00007	1	1932693	Bifidobacterium_animalis_subsp._animalis_ATCC_25527,_complete_genome.	Bacteria;Actinobacteria;Bifidobacteriales;Bifidobacteriaceae;Bifidobacterium.
BIAN002.D.00008	1	1938595	Bifidobacterium_animalis_subsp._lactis_B420,_complete_genome.	Bacteria;Actinobacteria;Bifidobacteriales;Bifidobacteriaceae;Bifidobacterium.
BIAN002.D.00009	1	1938822	Bifidobacterium_animalis_subsp._lactis_Bi-07,_complete_genome.	Bacteria;Actinobacteria;Bifidobacteriales;Bifidobacteriaceae;Bifidobacterium.
BIAN002.D.00010	1	1938606	Bifidobacterium_animalis_subsp._lactis_Bl12,_complete_genome.	Bacteria;Actinobacteria;Bifidobacteriales;Bifidobacteriaceae;Bifidobacterium.
BIAN002.D.00011	1	1963012	Bifidobacterium_animalis_subsp._lactis_ATCC_27673,_complete_genome.	Bacteria;Actinobacteria;Bifidobacteriales;Bifidobacteriaceae;Bifidobacterium.
BIAN002.D.00012	1	1931057	Bifidobacterium_animalis_strain_RH,_complete_genome.	Bacteria;Actinobacteria;Bifidobacteriales;Bifidobacteriaceae;Bifidobacterium.
BIAN002.D.00013	1	1946899	Bifidobacterium_animalis_subsp._lactis_KLDS2.0603,_complete_genome.	Bacteria;Actinobacteria;Bifidobacteriales;Bifidobacteriaceae;Bifidobacterium.
BIAN002.D.00014	1	1958651	Bifidobacterium_animalis_strain_A6,_complete_genome.	Bacteria;Actinobacteria;Bifidobacteriales;Bifidobacteriaceae;Bifidobacterium.
BIAN002.D.00015	1	1938624	Bifidobacterium_animalis_subsp._lactis_strain_BF052,_complete_genome.	Bacteria;Actinobacteria;Bifidobacteriales;Bifidobacteriaceae;Bifidobacterium.
BIAN002.D.00016	1	2027369	Bifidobacterium_animalis_subsp._animalis_strain_YL2,_complete_genome.	Bacteria;Actinobacteria;Bifidobacteriales;Bifidobacteriaceae;Bifidobacterium.
BIAN002.D.00017	1	1944323	Bifidobacterium_animalis_strain_BL3,_complete_genome.	Bacteria;Actinobacteria;Bifidobacteriales;Bifidobacteriaceae;Bifidobacterium.
BIAN002.D.00018	1	1944072	Bifidobacterium_animalis_subsp._lactis_strain_S7_chromosome,_complete_genome.	Bacteria;Actinobacteria;Bifidobacteriales;Bifidobacteriaceae;Bifidobacterium.
BIAN002.D.00019	1	1944141	Bifidobacterium_animalis_subsp._lactis_strain_IDCC4301_chromosome,_complete_genome.	Bacteria;Actinobacteria;Bifidobacteriales;Bifidobacteriaceae;Bifidobacterium.
BIAN002.D.00020	1	1935423	Bifidobacterium_animalis_subsp._lactis_strain_HN019_chromosome,_complete_genome.	Bacteria;Actinobacteria;Bifidobacteriales;Bifidobacteriaceae;Bifidobacterium.
BIAN002.D.00021	1	1932687	Bifidobacterium_animalis_subsp._animalis_strain_CNCM_I-4602_chromosome,_complete_genome.	Bacteria;Actinobacteria;Bifidobacteriales;Bifidobacteriaceae;Bifidobacterium.
BIAN002.D.00022	1	1931632	Bifidobacterium_animalis_strain_01_chromosome,_complete_genome.	Bacteria;Actinobacteria;Bifidobacteriales;Bifidobacteriaceae;Bifidobacterium.
BIAS001.D.00001	1	2167304	Bifidobacterium_asteroides_PRL2011,_complete_genome.	Bacteria;Actinobacteria;Bifidobacteriales;Bifidobacteriaceae;Bifidobacterium.
BIAS001.D.00002	1	2190368	Bifidobacterium_asteroides_strain_DSM_20089,_complete_genome.	Bacteria;Actinobacteria;Bifidobacteriales;Bifidobacteriaceae;Bifidobacterium.
BIBI001.D.00001	1	2186882	Bifidobacterium_bifidum_S17,_complete_genome.	Bacteria;Actinobacteria;Bifidobacteriales;Bifidobacteriaceae;Bifidobacterium.
BIBI001.D.00002	1	2214656	Bifidobacterium_bifidum_PRL2010_chromosome,_complete_genome.	Bacteria;Actinobacteria;Bifidobacteriales;Bifidobacteriaceae;Bifidobacterium.
BIBI001.D.00003	1	2223664	Bifidobacterium_bifidum_BGN4,_complete_genome.	Bacteria;Actinobacteria;Bifidobacteriales;Bifidobacteriaceae;Bifidobacterium.
BIBI001.D.00004	1	2211039	Bifidobacterium_bifidum_ATCC_29521_=_JCM_1255_=_DSM_20456_DNA,_complete_genome.	Bacteria;Actinobacteria;Bifidobacteriales;Bifidobacteriaceae;Bifidobacterium.
BIBI001.D.00005	1	2210370	Bifidobacterium_bifidum_strain_BF3,_complete_genome.	Bacteria;Actinobacteria;Bifidobacteriales;Bifidobacteriaceae;Bifidobacterium.
BIBI001.D.00006	1	2243572	Bifidobacterium_bifidum_strain_PRI_1_chromosome,_complete_genome.	Bacteria;Actinobacteria;Bifidobacteriales;Bifidobacteriaceae;Bifidobacterium.
BIBI001.D.00007	1	2311342	Bifidobacterium_bifidum_strain_S6_chromosome,_complete_genome.	Bacteria;Actinobacteria;Bifidobacteriales;Bifidobacteriaceae;Bifidobacterium.
BIBI001.D.00008	1	2178894	Bifidobacterium_bifidum_DNA,_complete_genome,_strain:_TMC_3115.	Bacteria;Actinobacteria;Bifidobacteriales;Bifidobacteriaceae;Bifidobacterium.
BIBI001.D.00009	1	2211032	Bifidobacterium_bifidum_strain_NCTC13001_genome_assembly,_chromosome:_1.	Bacteria;Actinobacteria;Bifidobacteriales;Bifidobacteriaceae;Bifidobacterium.
BIBR001.D.00001	1	2327492	Bifidobacterium_breve_ACS-071-V-Sch8b,_complete_genome.	Bacteria;Actinobacteria;Bifidobacteriales;Bifidobacteriaceae;Bifidobacterium.
BIBR001.D.00002	1	2422684	Bifidobacterium_breve_UCC2003,_complete_genome.	Bacteria;Actinobacteria;Bifidobacteriales;Bifidobacteriaceae;Bifidobacterium.
BIBR001.D.00003	1	2244624	Bifidobacterium_breve_12L,_complete_genome.	Bacteria;Actinobacteria;Bifidobacteriales;Bifidobacteriaceae;Bifidobacterium.
BIBR001.D.00004	1	2288919	Bifidobacterium_breve_JCM_7017,_complete_genome.	Bacteria;Actinobacteria;Bifidobacteriales;Bifidobacteriaceae;Bifidobacterium.
BIBR001.D.00005	1	2359009	Bifidobacterium_breve_JCM_7019,_complete_genome.	Bacteria;Actinobacteria;Bifidobacteriales;Bifidobacteriaceae;Bifidobacterium.
BIBR001.D.00006	1	2315904	Bifidobacterium_breve_NCFB_2258,_complete_genome.	Bacteria;Actinobacteria;Bifidobacteriales;Bifidobacteriaceae;Bifidobacterium.
BIBR001.D.00007	1	2331707	Bifidobacterium_breve_689b,_complete_genome.	Bacteria;Actinobacteria;Bifidobacteriales;Bifidobacteriaceae;Bifidobacterium.
BIBR001.D.00008	1	2294458	Bifidobacterium_breve_S27,_complete_genome.	Bacteria;Actinobacteria;Bifidobacteriales;Bifidobacteriaceae;Bifidobacterium.
BIBR001.D.00009	1	2269415	Bifidobacterium_breve_DSM_20213_=_JCM_1192_DNA,_complete_genome.	Bacteria;Actinobacteria;Bifidobacteriales;Bifidobacteriaceae;Bifidobacterium.
BIBR001.D.00010	1	2426006	Bifidobacterium_breve_strain_BR3,_complete_genome.	Bacteria;Actinobacteria;Bifidobacteriales;Bifidobacteriaceae;Bifidobacterium.
BIBR001.D.00011	1	2403402	Bifidobacterium_breve_strain_LMC520_chromosome,_complete_genome.	Bacteria;Actinobacteria;Bifidobacteriales;Bifidobacteriaceae;Bifidobacterium.
BIBR001.D.00012	1	2396387	Bifidobacterium_breve_strain_DRBB26_chromosome,_complete_genome.	Bacteria;Actinobacteria;Bifidobacteriales;Bifidobacteriaceae;Bifidobacterium.
BIBR001.D.00013	1	2269404	Bifidobacterium_breve_strain_NRBB01_chromosome,_complete_genome.	Bacteria;Actinobacteria;Bifidobacteriales;Bifidobacteriaceae;Bifidobacterium.
BIBR001.D.00014	1	2289884	Bifidobacterium_breve_strain_NRBB02_chromosome,_complete_genome.	Bacteria;Actinobacteria;Bifidobacteriales;Bifidobacteriaceae;Bifidobacterium.
BIBR001.D.00015	1	2324647	Bifidobacterium_breve_strain_NRBB04_chromosome,_complete_genome.	Bacteria;Actinobacteria;Bifidobacteriales;Bifidobacteriaceae;Bifidobacterium.
BIBR001.D.00016	1	2377562	Bifidobacterium_breve_strain_NRBB11_chromosome,_complete_genome.	Bacteria;Actinobacteria;Bifidobacteriales;Bifidobacteriaceae;Bifidobacterium.
BIBR001.D.00017	1	2265557	Bifidobacterium_breve_strain_NRBB09_chromosome,_complete_genome.	Bacteria;Actinobacteria;Bifidobacteriales;Bifidobacteriaceae;Bifidobacterium.
BIBR001.D.00018	1	2510381	Bifidobacterium_breve_strain_NRBB57_chromosome,_complete_genome.	Bacteria;Actinobacteria;Bifidobacteriales;Bifidobacteriaceae;Bifidobacterium.
BIBR001.D.00019	1	2409058	Bifidobacterium_breve_strain_NRBB50_chromosome,_complete_genome.	Bacteria;Actinobacteria;Bifidobacteriales;Bifidobacteriaceae;Bifidobacterium.
BIBR001.D.00020	1	2379672	Bifidobacterium_breve_strain_NRBB52_chromosome,_complete_genome.	Bacteria;Actinobacteria;Bifidobacteriales;Bifidobacteriaceae;Bifidobacterium.
BIBR001.D.00021	1	2402272	Bifidobacterium_breve_strain_NRBB51_chromosome,_complete_genome.	Bacteria;Actinobacteria;Bifidobacteriales;Bifidobacteriaceae;Bifidobacterium.
BIBR001.D.00022	1	2425122	Bifidobacterium_breve_strain_NRBB56_chromosome,_complete_genome.	Bacteria;Actinobacteria;Bifidobacteriales;Bifidobacteriaceae;Bifidobacterium.
BIBR001.D.00023	1	2435083	Bifidobacterium_breve_strain_DRBB27_chromosome,_complete_genome.	Bacteria;Actinobacteria;Bifidobacteriales;Bifidobacteriaceae;Bifidobacterium.
BIBR001.D.00024	1	2301422	Bifidobacterium_breve_strain_017W439_chromosome,_complete_genome.	Bacteria;Actinobacteria;Bifidobacteriales;Bifidobacteriaceae;Bifidobacterium.
BIBR001.D.00025	1	2589602	Bifidobacterium_breve_strain_215W447a_chromosome,_complete_genome.	Bacteria;Actinobacteria;Bifidobacteriales;Bifidobacteriaceae;Bifidobacterium.
BIBR001.D.00026	1	2462170	Bifidobacterium_breve_strain_DRBB28_chromosome,_complete_genome.	Bacteria;Actinobacteria;Bifidobacteriales;Bifidobacteriaceae;Bifidobacterium.
BIBR001.D.00027	1	2273173	Bifidobacterium_breve_strain_180W83_chromosome,_complete_genome.	Bacteria;Actinobacteria;Bifidobacteriales;Bifidobacteriaceae;Bifidobacterium.
BIBR001.D.00028	1	2286339	Bifidobacterium_breve_strain_082W48_chromosome,_complete_genome.	Bacteria;Actinobacteria;Bifidobacteriales;Bifidobacteriaceae;Bifidobacterium.
BIBR001.D.00029	1	2411276	Bifidobacterium_breve_strain_139W423_chromosome,_complete_genome.	Bacteria;Actinobacteria;Bifidobacteriales;Bifidobacteriaceae;Bifidobacterium.
BIBR001.D.00030	1	2464852	Bifidobacterium_breve_strain_CNCM_I-4321_chromosome,_complete_genome.	Bacteria;Actinobacteria;Bifidobacteriales;Bifidobacteriaceae;Bifidobacterium.
BIBR001.D.00031	1	2289686	Bifidobacterium_breve_strain_NRBB18_chromosome,_complete_genome.	Bacteria;Actinobacteria;Bifidobacteriales;Bifidobacteriaceae;Bifidobacterium.
BIBR001.D.00032	1	2289726	Bifidobacterium_breve_strain_NRBB19_chromosome,_complete_genome.	Bacteria;Actinobacteria;Bifidobacteriales;Bifidobacteriaceae;Bifidobacterium.
BIBR001.D.00033	1	2289892	Bifidobacterium_breve_strain_NRBB20_chromosome,_complete_genome.	Bacteria;Actinobacteria;Bifidobacteriales;Bifidobacteriaceae;Bifidobacterium.
BIBR001.D.00034	1	2289838	Bifidobacterium_breve_strain_NRBB27_chromosome,_complete_genome.	Bacteria;Actinobacteria;Bifidobacteriales;Bifidobacteriaceae;Bifidobacterium.
BIBR001.D.00035	1	2289791	Bifidobacterium_breve_strain_NRBB49_chromosome,_complete_genome.	Bacteria;Actinobacteria;Bifidobacteriales;Bifidobacteriaceae;Bifidobacterium.
BIBR001.D.00036	1	2435086	Bifidobacterium_breve_strain_DRBB29_chromosome,_complete_genome.	Bacteria;Actinobacteria;Bifidobacteriales;Bifidobacteriaceae;Bifidobacterium.
BIBR001.D.00037	1	2471118	Bifidobacterium_breve_strain_DRBB30_chromosome,_complete_genome.	Bacteria;Actinobacteria;Bifidobacteriales;Bifidobacteriaceae;Bifidobacterium.
BIBR001.D.00038	1	2289759	Bifidobacterium_breve_strain_NRBB08_chromosome,_complete_genome.	Bacteria;Actinobacteria;Bifidobacteriales;Bifidobacteriaceae;Bifidobacterium.
BIBR001.D.00039	1	2275646	Bifidobacterium_breve_strain_FDAARGOS_561_chromosome,_complete_genome.	Bacteria;Actinobacteria;Bifidobacteriales;Bifidobacteriaceae;Bifidobacterium.
BIBR001.D.00040	1	2313172	Bifidobacterium_breve_strain_lw01_chromosome,_complete_genome.	Bacteria;Actinobacteria;Bifidobacteriales;Bifidobacteriaceae;Bifidobacterium.
BIBR001.D.00041	1	2275664	Bifidobacterium_breve_strain_NCTC11815_genome_assembly,_chromosome:_1.	Bacteria;Actinobacteria;Bifidobacteriales;Bifidobacteriaceae;Bifidobacterium.
BICA001.D.00001	1	2079525	Bifidobacterium_catenulatum_DSM_16992_=_JCM_1194_=_LMG_11043_DNA,_complete_genome.	Bacteria;Actinobacteria;Bifidobacteriales;Bifidobacteriaceae;Bifidobacterium.
BICH001.D.00001	1	2257294	Bifidobacterium_choerinum_strain_FMB-1,_complete_genome.	Bacteria;Actinobacteria;Bifidobacteriales;Bifidobacteriaceae;Bifidobacterium.
BICO001.D.00001	1	1755151	Bifidobacterium_coryneforme_strain_LMG18911,_complete_genome.	Bacteria;Actinobacteria;Bifidobacteriales;Bifidobacteriaceae;Bifidobacterium.
BIDE001.D.00001	1	2636367	Bifidobacterium_dentium_Bd1,_complete_genome.	Bacteria;Actinobacteria;Bifidobacteriales;Bifidobacteriaceae;Bifidobacterium.
BIDE001.D.00002	1	2635669	Bifidobacterium_dentium_JCM_1195_=_DSM_20436_DNA,_complete_genome.	Bacteria;Actinobacteria;Bifidobacteriales;Bifidobacteriaceae;Bifidobacterium.
BIDE001.D.00003	1	2635828	Bifidobacterium_dentium_strain_NCTC11816_genome_assembly,_chromosome:_1.	Bacteria;Actinobacteria;Bifidobacteriales;Bifidobacteriaceae;Bifidobacterium.
BIGA001.D.00001	1	2414462	Bifidobacterium_gallinarum_strain_CACC_514_chromosome_CACC514,_complete_sequence.	Bacteria;Actinobacteria;Bifidobacteriales;Bifidobacteriaceae;Bifidobacterium.
BIIN001.D.00001	1	1734546	Bifidobacterium_indicum_LMG_11587_=_DSM_20214,_complete_genome.	Bacteria;Actinobacteria;Bifidobacteriales;Bifidobacteriaceae;Bifidobacterium.
BIKA001.D.00001	1	2370978	Bifidobacterium_kashiwanohense_PV20-2,_complete_genome.	Bacteria;Actinobacteria;Bifidobacteriales;Bifidobacteriaceae;Bifidobacterium.
BIKA001.D.00002	1	2337234	Bifidobacterium_kashiwanohense_JCM_15439_=_DSM_21854_DNA,_complete_genome.	Bacteria;Actinobacteria;Bifidobacteriales;Bifidobacteriaceae;Bifidobacterium.
BILO001.D.00001	1	2260266	Bifidobacterium_longum_NCC2705_chromosome,_complete_genome.	Bacteria;Actinobacteria;Bifidobacteriales;Bifidobacteriaceae;Bifidobacterium.
BILO001.D.00002	1	2389526	Bifidobacterium_longum_DJO10A,_complete_genome.	Bacteria;Actinobacteria;Bifidobacteriales;Bifidobacteriaceae;Bifidobacterium.
BILO001.D.00003	1	2832748	Bifidobacterium_longum_subsp._infantis_ATCC_15697,_complete_genome.	Bacteria;Actinobacteria;Bifidobacteriales;Bifidobacteriaceae;Bifidobacterium.
BILO001.D.00004	1	2477838	Bifidobacterium_longum_subsp._longum_JDM301,_complete_genome.	Bacteria;Actinobacteria;Bifidobacteriales;Bifidobacteriaceae;Bifidobacterium.
BILO001.D.00005	1	2265943	Bifidobacterium_longum_subsp._longum_BBMN68,_complete_genome.	Bacteria;Actinobacteria;Bifidobacteriales;Bifidobacteriaceae;Bifidobacterium.
BILO001.D.00006	1	2385164	Bifidobacterium_longum_subsp._longum_JCM_1217_DNA,_complete_genome.	Bacteria;Actinobacteria;Bifidobacteriales;Bifidobacteriaceae;Bifidobacterium.
BILO001.D.00007	1	2408831	Bifidobacterium_longum_subsp._infantis_157F_DNA,_complete_genome.	Bacteria;Actinobacteria;Bifidobacteriales;Bifidobacteriaceae;Bifidobacterium.
BILO001.D.00008	1	2395764	Bifidobacterium_longum_subsp._longum_KACC_91563,_complete_genome.	Bacteria;Actinobacteria;Bifidobacteriales;Bifidobacteriaceae;Bifidobacterium.
BILO001.D.00009	1	2828958	Bifidobacterium_longum_subsp._infantis_ATCC_15697_=_JCM_1222_=_DSM_20088_DNA,_complete_genome.	Bacteria;Actinobacteria;Bifidobacteriales;Bifidobacteriaceae;Bifidobacterium.
BILO001.D.00010	1	2480603	Bifidobacterium_longum_strain_BXY01,_complete_genome.	Bacteria;Actinobacteria;Bifidobacteriales;Bifidobacteriaceae;Bifidobacterium.
BILO001.D.00011	1	2337521	Bifidobacterium_longum_subsp._longum_GT15,_complete_genome.	Bacteria;Actinobacteria;Bifidobacteriales;Bifidobacteriaceae;Bifidobacterium.
BILO001.D.00012	1	2290145	Bifidobacterium_longum_DNA,_complete_genome,_strain:_105-A.	Bacteria;Actinobacteria;Bifidobacteriales;Bifidobacteriaceae;Bifidobacterium.
BILO001.D.00013	1	2467698	Bifidobacterium_longum_subsp._infantis_genome_assembly_Bifidobacterium_longum_subsp._infantis_CECT7210,_chromosome_:_I.	Bacteria;Actinobacteria;Bifidobacteriales;Bifidobacteriaceae;Bifidobacterium.
BILO001.D.00014	1	2578115	Bifidobacterium_longum_subsp._infantis_strain_BT1,_complete_genome.	Bacteria;Actinobacteria;Bifidobacteriales;Bifidobacteriaceae;Bifidobacterium.
BILO001.D.00015	1	2455762	Bifidobacterium_longum_strain_BG7,_complete_genome.	Bacteria;Actinobacteria;Bifidobacteriales;Bifidobacteriaceae;Bifidobacterium.
BILO001.D.00016	1	2340989	Bifidobacterium_longum_subsp._longum_strain_NCIMB8809,_complete_genome.	Bacteria;Actinobacteria;Bifidobacteriales;Bifidobacteriaceae;Bifidobacterium.
BILO001.D.00017	1	2458004	Bifidobacterium_longum_subsp._longum_strain_CCUG30698,_complete_genome.	Bacteria;Actinobacteria;Bifidobacteriales;Bifidobacteriaceae;Bifidobacterium.
BILO001.D.00018	1	2264056	Bifidobacterium_longum_strain_35624,_complete_genome.	Bacteria;Actinobacteria;Bifidobacteriales;Bifidobacteriaceae;Bifidobacterium.
BILO001.D.00019	1	2421287	Bifidobacterium_longum_subsp._longum_strain_AH1206,_complete_genome.	Bacteria;Actinobacteria;Bifidobacteriales;Bifidobacteriaceae;Bifidobacterium.
BILO001.D.00020	1	2311020	Bifidobacterium_longum_subsp._longum_strain_BORI_chromosome,_complete_genome.	Bacteria;Actinobacteria;Bifidobacteriales;Bifidobacteriaceae;Bifidobacterium.
BILO001.D.00021	1	2832748	Bifidobacterium_longum_subsp._infantis_strain_NCTC11817_genome_assembly,_chromosome:_1.	Bacteria;Actinobacteria;Bifidobacteriales;Bifidobacteriaceae;Bifidobacterium.
BILO001.D.00022	1	2385160	Bifidobacterium_longum_strain_NCTC11818_genome_assembly,_chromosome:_1.	Bacteria;Actinobacteria;Bifidobacteriales;Bifidobacteriaceae;Bifidobacterium.
BIPS001.D.00001	1	2032698	Bifidobacterium_pseudolongum_PV8-2,_complete_genome.	Bacteria;Actinobacteria;Bifidobacteriales;Bifidobacteriaceae;Bifidobacterium.
BIPS001.D.00002	1	2008102	Bifidobacterium_pseudolongum_strain_UMB-MBP-01_chromosome,_complete_genome.	Bacteria;Actinobacteria;Bifidobacteriales;Bifidobacteriaceae;Bifidobacterium.
BIPS001.D.00003	1	1978157	Bifidobacterium_pseudolongum_strain_DSM_20092,_complete_genome.	Bacteria;Actinobacteria;Bifidobacteriales;Bifidobacteriaceae;Bifidobacterium.
BIPS002.D.00001	1	2313752	Bifidobacterium_pseudocatenulatum_DSM_20438_=_JCM_1200_=_LMG_10505_DNA,_complete_genome.	Bacteria;Actinobacteria;Bifidobacteriales;Bifidobacteriaceae;Bifidobacterium.
BIPS002.D.00002	1	2192395	Bifidobacterium_pseudocatenulatum_strain_12_chromosome,_complete_genome.	Bacteria;Actinobacteria;Bifidobacteriales;Bifidobacteriaceae;Bifidobacterium.
BISC001.D.00001	1	3158347	Bifidobacterium_scardovii_JCM_12489_=_DSM_13734_DNA,_complete_genome.	Bacteria;Actinobacteria;Bifidobacteriales;Bifidobacteriaceae;Bifidobacterium.
BITH001.D.00001	1	2291643	Bifidobacterium_thermophilum_RBL67,_complete_genome.	Bacteria;Actinobacteria;Bifidobacteriales;Bifidobacteriaceae;Bifidobacterium.
GAVA001.D.00001	1	1617545	Gardnerella_vaginalis_409-05,_complete_genome.	Bacteria;Actinobacteria;Bifidobacteriales;Bifidobacteriaceae;Gardnerella.
GAVA001.D.00002	1	1667350	Gardnerella_vaginalis_ATCC_14019_chromosome,_complete_genome.	Bacteria;Actinobacteria;Bifidobacteriales;Bifidobacteriaceae;Gardnerella.
GAVA001.D.00003	1	1726519	Gardnerella_vaginalis_HMP9231,_complete_genome.	Bacteria;Actinobacteria;Bifidobacteriales;Bifidobacteriaceae;Gardnerella.
GAVA001.D.00004	1	1667406	Gardnerella_vaginalis_ATCC_14018_=_JCM_11026_DNA,_complete_genome.	Bacteria;Actinobacteria;Bifidobacteriales;Bifidobacteriaceae;Gardnerella.
GAVA001.D.00005	1	1746718	Gardnerella_vaginalis_strain_GV37_chromosome,_complete_genome.	Bacteria;Actinobacteria;Bifidobacteriales;Bifidobacteriaceae;Gardnerella.
GAVA001.D.00006	1	1716590	Gardnerella_vaginalis_strain_FDAARGOS_568_chromosome,_complete_genome.	Bacteria;Actinobacteria;Bifidobacteriales;Bifidobacteriaceae;Gardnerella.
GAVA001.D.00007	1	1667383	Gardnerella_vaginalis_strain_NCTC10287_genome_assembly,_chromosome:_1.	Bacteria;Actinobacteria;Bifidobacteriales;Bifidobacteriaceae;Gardnerella.
PADE002.D.00001	1	1890857	Parascardovia_denticolens_DSM_10105_=_JCM_12538_DNA,_complete_genome.	Bacteria;Actinobacteria;Bifidobacteriales;Bifidobacteriaceae;Parascardovia.
SCIN001.D.00001	1	1797862	Scardovia_inopinata_JCM_12537_DNA,_complete_genome.	Bacteria;Actinobacteria;Bifidobacteriales;Bifidobacteriaceae;Scardovia.
CAPL002.D.00002	1	1326591	Candidatus_Planktophila_versatilis_isolate_MMS-IA-105_chromosome,_complete_genome.	Bacteria;Actinobacteria;CandidatusNanopelagicales;CandidatusNanopelagicaceae;CandidatusPlanktophila.
CAPL002.D.00003	1	1325420	Candidatus_Planktophila_versatilis_isolate_MMS-IIB-76_chromosome,_complete_genome.	Bacteria;Actinobacteria;CandidatusNanopelagicales;CandidatusNanopelagicaceae;CandidatusPlanktophila.
CAPL002.D.00004	1	1266983	Candidatus_Planktophila_versatilis_isolate_MMS-IIB-142_chromosome,_complete_genome.	Bacteria;Actinobacteria;CandidatusNanopelagicales;CandidatusNanopelagicaceae;CandidatusPlanktophila.
CAPL004.D.00001	1	1460061	Candidatus_Planktophila_lacus_isolate_MMS-21-148_chromosome,_complete_genome.	Bacteria;Actinobacteria;CandidatusNanopelagicales;CandidatusNanopelagicaceae;CandidatusPlanktophila.
CAPL004.D.00002	1	1384812	Candidatus_Planktophila_lacus_isolate_MMS-IIB-106_chromosome,_complete_genome.	Bacteria;Actinobacteria;CandidatusNanopelagicales;CandidatusNanopelagicaceae;CandidatusPlanktophila.
CAPL005.D.00002	1	1365934	Candidatus_Planktophila_dulcis_isolate_MMS-IA-53_chromosome,_complete_genome.	Bacteria;Actinobacteria;CandidatusNanopelagicales;CandidatusNanopelagicaceae;CandidatusPlanktophila.
CAPL005.D.00003	1	1348019	Candidatus_Planktophila_dulcis_isolate_MMS-IIA-65_chromosome,_complete_genome.	Bacteria;Actinobacteria;CandidatusNanopelagicales;CandidatusNanopelagicaceae;CandidatusPlanktophila.
CANA002.D.00001	1	1238108	Candidatus_Nanopelagicus_limnes_isolate_MMS-21-122_chromosome,_complete_genome.	Bacteria;Actinobacteria;CandidatusNanopelagicales;CandidatusNanopelagicus.
CANA003.D.00001	1	1223088	Candidatus_Nanopelagicus_hibericus_isolate_MMS-21-160_chromosome,_complete_genome.	Bacteria;Actinobacteria;CandidatusNanopelagicales;CandidatusNanopelagicus.
CANA004.D.00001	1	1161863	Candidatus_Nanopelagicus_abundans_isolate_MMS-IIB-91_chromosome,_complete_genome.	Bacteria;Actinobacteria;CandidatusNanopelagicales;CandidatusNanopelagicus.
CAPL001.D.00001	1	1344614	Candidatus_Planktophila_sulfonica_isolate_MMS-IA-56_chromosome,_complete_genome.	Bacteria;Actinobacteria;CandidatusNanopelagicales;CandidatusPlanktophila.
CAPL002.D.00001	1	1331009	Candidatus_Planktophila_versatilis_isolate_MMS-IA-79_chromosome,_complete_genome.	Bacteria;Actinobacteria;CandidatusNanopelagicales;CandidatusPlanktophila.
CAPL003.D.00001	1	1364004	Candidatus_Planktophila_vernalis_isolate_MMS-IIA-15_chromosome,_complete_genome.	Bacteria;Actinobacteria;CandidatusNanopelagicales;CandidatusPlanktophila.
CAPL004.D.00003	1	1410107	Candidatus_Planktophila_lacus_isolate_MMS-IIB-60_chromosome,_complete_genome.	Bacteria;Actinobacteria;CandidatusNanopelagicales;CandidatusPlanktophila.
CAPL005.D.00001	1	1361776	Candidatus_Planktophila_dulcis_isolate_MMS-21-155_chromosome,_complete_genome.	Bacteria;Actinobacteria;CandidatusNanopelagicales;CandidatusPlanktophila.
CAPL006.D.00001	1	1328793	Candidatus_Planktophila_sp._MMS-VB-114,_complete_genome.	Bacteria;Actinobacteria;CandidatusNanopelagicales;CandidatusPlanktophila.
CAAC001.D.00001	2	10467782	Catenulispora_acidiphila_DSM_44928,_complete_genome.	Bacteria;Actinobacteria;Catenulisporales;Catenulisporaceae;Catenulispora.
ATPA001.D.00001	1	1543805	Atopobium_parvulum_DSM_20469,_complete_genome.	Bacteria;Actinobacteria;Coriobacteriia;Coriobacteriales;Atopobiaceae;Atopobium.
OLSP001.D.00001	1	2176737	Olsenella_sp._Marseille-P2300_genome_assembly,_chromosome:_contig00001.	Bacteria;Actinobacteria;Coriobacteriia;Coriobacteriales;Atopobiaceae;Olsenella.
OLSP003.D.00001	1	2100540	Olsenella_sp._GAM18_DNA,_complete_genome.	Bacteria;Actinobacteria;Coriobacteriia;Coriobacteriales;Atopobiaceae;Olsenella.
OLSP004.D.00001	1	3213585	Olsenella_sp._oral_taxon_807_strain_F0089,_complete_genome.	Bacteria;Actinobacteria;Coriobacteriia;Coriobacteriales;Atopobiaceae;Olsenella.
OLUL001.D.00001	1	2051896	Olsenella_uli_DSM_7084,_complete_genome.	Bacteria;Actinobacteria;Coriobacteriia;Coriobacteriales;Atopobiaceae;Olsenella.
PACA003.D.00001	1	1796691	Parolsenella_catena_JCM_31932_DNA,_complete_genome.	Bacteria;Actinobacteria;Coriobacteriia;Coriobacteriales;Atopobiaceae;Parolsenella.
COAE001.D.00001	1	2306349	Collinsella_aerofaciens_strain_indica_chromosome,_complete_genome.	Bacteria;Actinobacteria;Coriobacteriia;Coriobacteriales;Coriobacteriaceae;Collinsella.
COAE001.D.00002	1	2332121	Collinsella_aerofaciens_strain_C11_chromosome,_complete_genome.	Bacteria;Actinobacteria;Coriobacteriia;Coriobacteriales;Coriobacteriaceae;Collinsella.
COGL004.D.00001	1	2115681	Coriobacterium_glomerans_PW2,_complete_genome.	Bacteria;Actinobacteria;Coriobacteriia;Coriobacteriales;Coriobacteriaceae;Coriobacterium.
COBA001.D.00001	1	1967093	Coriobacteriaceae_bacterium_68-1-3,_complete_genome.	Bacteria;Actinobacteria;Coriobacteriia;Coriobacteriales;Coriobacteriaceae.
ADEQ001.D.00001	1	2862526	Adlercreutzia_equolifaciens_DSM_19450_DNA,_complete_genome.	Bacteria;Actinobacteria;Coriobacteriia;Eggerthellales;Eggerthellaceae;Adlercreutzia.
CRCU001.D.00001	1	1617804	Cryptobacterium_curtum_DSM_15641,_complete_genome.	Bacteria;Actinobacteria;Coriobacteriia;Eggerthellales;Eggerthellaceae;Cryptobacterium.
DEDE004.D.00001	1	2446250	Denitrobacterium_detoxificans_strain_NPOH1,_complete_genome.	Bacteria;Actinobacteria;Coriobacteriia;Eggerthellales;Eggerthellaceae;Denitrobacterium.
EGSP001.D.00001	2	3123671	Eggerthella_sp._YY7918_DNA,_complete_genome.	Bacteria;Actinobacteria;Coriobacteriia;Eggerthellales;Eggerthellaceae;Eggerthella.
EGLE001.D.00001	1	3632260	Eggerthella_lenta_DSM_2243,_complete_genome.	Bacteria;Actinobacteria;Coriobacteriia;Eggerthellales;Eggerthellaceae;Eggerthella.
EGLE001.D.00002	1	3593204	Eggerthella_lenta_strain_C592_chromosome,_complete_genome.	Bacteria;Actinobacteria;Coriobacteriia;Eggerthellales;Eggerthellaceae;Eggerthella.
GOMA001.D.00001	1	3948172	Gordonibacter_sp._Marseille-P2775_genome_assembly,_chromosome:_contig00001.	Bacteria;Actinobacteria;Coriobacteriia;Eggerthellales;Eggerthellaceae;Gordonibacter.
GOUR001.D.00001	1	3294868	Gordonibacter_urolithinfaciens_strain_DSM_27213T_genome_assembly,_chromosome:_I.	Bacteria;Actinobacteria;Coriobacteriia;Eggerthellales;Eggerthellaceae;Gordonibacter.
PHCO001.D.00001	1	1447956	Eggerthellaceae_bacterium_Marseille-P3241_genome_assembly,_chromosome:_contig00001.	Bacteria;Actinobacteria;Coriobacteriia;Eggerthellales;Eggerthellaceae;Phoenicibacter.
SLHE001.D.00001	1	3165038	Slackia_heliotrinireducens_DSM_20476,_complete_genome.	Bacteria;Actinobacteria;Coriobacteriia;Eggerthellales;Eggerthellaceae;Slackia.
SLHE001.D.00002	1	3166158	Slackia_heliotrinireducens_strain_NCTC11029_genome_assembly,_chromosome:_1.	Bacteria;Actinobacteria;Coriobacteriia;Eggerthellales;Eggerthellaceae;Slackia.
COHA001.D.00001	2	3222008	Corynebacterium_halotolerans_YIM_70093_=_DSM_44683,_complete_genome.	Bacteria;Actinobacteria;Corynebacteriales;Corynebacteriaceae;Corynebacterium.
BRFL001.D.00001	1	3338699	[Brevibacterium]_flavum_strain_ATCC_15168,_complete_genome.	Bacteria;Actinobacteria;Corynebacteriales;Corynebacteriaceae;Corynebacterium.
BRFL001.D.00002	1	3340941	[Brevibacterium]_flavum_ZL-1,_complete_genome.	Bacteria;Actinobacteria;Corynebacteriales;Corynebacteriaceae;Corynebacterium.
COAM001.D.00001	1	2790185	Corynebacterium_ammoniagenes_DSM_20306_strain_9.6,_complete_genome.	Bacteria;Actinobacteria;Corynebacteriales;Corynebacteriaceae;Corynebacterium.
COAM001.D.00002	1	2808265	Corynebacterium_ammoniagenes_strain_KCCM_40472_chromosome,_complete_genome.	Bacteria;Actinobacteria;Corynebacteriales;Corynebacteriaceae;Corynebacterium.
COAQ001.D.00001	1	2926437	Corynebacterium_aquilae_DSM_44791_strain_S-613,_complete_genome.	Bacteria;Actinobacteria;Corynebacteriales;Corynebacteriaceae;Corynebacterium.
COAR002.D.00001	1	2031902	Corynebacterium_argentoratense_DSM_44202,_complete_genome.	Bacteria;Actinobacteria;Corynebacteriales;Corynebacteriaceae;Corynebacterium.
COAT001.D.00001	1	2359448	Corynebacterium_atypicum_strain_R2070,_complete_genome.	Bacteria;Actinobacteria;Corynebacteriales;Corynebacteriaceae;Corynebacterium.
COAU001.D.00001	1	2819226	Corynebacterium_aurimucosum_ATCC_700975,_complete_genome.	Bacteria;Actinobacteria;Corynebacteriales;Corynebacteriaceae;Corynebacterium.
COCA001.D.00001	1	3132213	Corynebacterium_casei_LMG_S-19264,_complete_genome.	Bacteria;Actinobacteria;Corynebacteriales;Corynebacteriaceae;Corynebacterium.
COCA002.D.00001	1	2450029	Corynebacterium_camporealensis_strain_CIP_105508_chromosome,_complete_genome.	Bacteria;Actinobacteria;Corynebacteriales;Corynebacteriaceae;Corynebacterium.
COCA002.D.00002	1	2451810	Corynebacterium_camporealensis_strain_DSM_44610,_complete_genome.	Bacteria;Actinobacteria;Corynebacteriales;Corynebacteriaceae;Corynebacterium.
COCA003.D.00001	1	2928683	Corynebacterium_callunae_DSM_20147,_complete_genome.	Bacteria;Actinobacteria;Corynebacteriales;Corynebacteriaceae;Corynebacterium.
COCH001.D.00001	1	2986773	Corynebacterium_choanis_strain_200CH_chromosome,_complete_genome.	Bacteria;Actinobacteria;Corynebacteriales;Corynebacteriaceae;Corynebacterium.
COCR001.D.00001	1	3217288	Corynebacterium_crudilactis_strain_JZ16_chromosome,_complete_genome.	Bacteria;Actinobacteria;Corynebacteriales;Corynebacteriaceae;Corynebacterium.
COCY001.D.00001	1	3011567	Corynebacterium_cystitidis_strain_NCTC11863_genome_assembly,_chromosome:_1.	Bacteria;Actinobacteria;Corynebacteriales;Corynebacteriaceae;Corynebacterium.
CODE001.D.00001	1	3033893	Corynebacterium_deserti_GIMN1.010,_complete_genome.	Bacteria;Actinobacteria;Corynebacteriales;Corynebacteriaceae;Corynebacterium.
CODI001.D.00001	1	2488635	Corynebacterium_diphtheriae_NCTC_13129,_complete_genome.	Bacteria;Actinobacteria;Corynebacteriales;Corynebacteriaceae;Corynebacterium.
CODI001.D.00002	1	2535346	Corynebacterium_diphtheriae_31A,_complete_genome.	Bacteria;Actinobacteria;Corynebacteriales;Corynebacteriaceae;Corynebacterium.
CODI001.D.00003	1	2426551	Corynebacterium_diphtheriae_241,_complete_genome.	Bacteria;Actinobacteria;Corynebacteriales;Corynebacteriaceae;Corynebacterium.
CODI001.D.00004	1	2449071	Corynebacterium_diphtheriae_INCA_402,_complete_genome.	Bacteria;Actinobacteria;Corynebacteriales;Corynebacteriaceae;Corynebacterium.
CODI001.D.00005	1	2485519	Corynebacterium_diphtheriae_BH8,_complete_genome.	Bacteria;Actinobacteria;Corynebacteriales;Corynebacteriaceae;Corynebacterium.
CODI001.D.00006	1	2478364	Corynebacterium_diphtheriae_HC03,_complete_genome.	Bacteria;Actinobacteria;Corynebacteriales;Corynebacteriaceae;Corynebacterium.
CODI001.D.00007	1	2468612	Corynebacterium_diphtheriae_HC02,_complete_genome.	Bacteria;Actinobacteria;Corynebacteriales;Corynebacteriaceae;Corynebacterium.
CODI001.D.00008	1	2499189	Corynebacterium_diphtheriae_C7_(beta),_complete_genome.	Bacteria;Actinobacteria;Corynebacteriales;Corynebacteriaceae;Corynebacterium.
CODI001.D.00009	1	2484332	Corynebacterium_diphtheriae_HC04,_complete_genome.	Bacteria;Actinobacteria;Corynebacteriales;Corynebacteriaceae;Corynebacterium.
CODI001.D.00010	1	2433326	Corynebacterium_diphtheriae_CDCE_8392,_complete_genome.	Bacteria;Actinobacteria;Corynebacteriales;Corynebacteriaceae;Corynebacterium.
CODI001.D.00011	1	2427149	Corynebacterium_diphtheriae_HC01,_complete_genome.	Bacteria;Actinobacteria;Corynebacteriales;Corynebacteriaceae;Corynebacterium.
CODI001.D.00012	1	2395441	Corynebacterium_diphtheriae_VA01,_complete_genome.	Bacteria;Actinobacteria;Corynebacteriales;Corynebacteriaceae;Corynebacterium.
CODI001.D.00013	1	2530683	Corynebacterium_diphtheriae_PW8,_complete_genome.	Bacteria;Actinobacteria;Corynebacteriales;Corynebacteriaceae;Corynebacterium.
CODI001.D.00014	1	2463666	Corynebacterium_diphtheriae_genome_assembly_NCTC11397,_chromosome_:_1.	Bacteria;Actinobacteria;Corynebacteriales;Corynebacteriaceae;Corynebacterium.
CODI001.D.00015	1	2474151	Corynebacterium_diphtheriae_strain_B-D-16-78_chromosome,_complete_genome.	Bacteria;Actinobacteria;Corynebacteriales;Corynebacteriaceae;Corynebacterium.
CODI001.D.00016	1	2489049	Corynebacterium_diphtheriae_strain_FDAARGOS_197_chromosome,_complete_genome.	Bacteria;Actinobacteria;Corynebacteriales;Corynebacteriaceae;Corynebacterium.
CODI001.D.00017	1	2406896	Corynebacterium_diphtheriae_bv._mitis_str._ISS_3319_chromosome,_complete_genome.	Bacteria;Actinobacteria;Corynebacteriales;Corynebacteriaceae;Corynebacterium.
CODI001.D.00018	1	2557381	Corynebacterium_diphtheriae_strain_BQ11_chromosome,_complete_genome.	Bacteria;Actinobacteria;Corynebacteriales;Corynebacteriaceae;Corynebacterium.
CODI001.D.00019	1	2504185	Corynebacterium_diphtheriae_strain_TH1526_chromosome,_complete_genome.	Bacteria;Actinobacteria;Corynebacteriales;Corynebacteriaceae;Corynebacterium.
CODI001.D.00020	1	2528716	Corynebacterium_diphtheriae_strain_NCTC3529_genome_assembly,_chromosome:_1.	Bacteria;Actinobacteria;Corynebacteriales;Corynebacteriaceae;Corynebacterium.
CODI001.D.00021	1	2435114	Corynebacterium_diphtheriae_strain_NCTC7838_genome_assembly,_chromosome:_1.	Bacteria;Actinobacteria;Corynebacteriales;Corynebacteriaceae;Corynebacterium.
CODO001.D.00001	1	2698995	Corynebacterium_doosanense_CAU_212_=_DSM_45436,_complete_genome.	Bacteria;Actinobacteria;Corynebacteriales;Corynebacteriaceae;Corynebacterium.
COEF001.D.00001	1	3219505	Corynebacterium_efficiens_YS-314_DNA,_complete_genome.	Bacteria;Actinobacteria;Corynebacteriales;Corynebacteriaceae;Corynebacterium.
COEP001.D.00001	1	2692072	Corynebacterium_epidermidicanis_strain_DSM_45586,_complete_genome.	Bacteria;Actinobacteria;Corynebacteriales;Corynebacteriaceae;Corynebacterium.
COFA001.D.00001	1	2719616	Corynebacterium_falsenii_DSM_44353_strain_BL_8171,_complete_genome.	Bacteria;Actinobacteria;Corynebacteriales;Corynebacteriaceae;Corynebacterium.
COFL001.D.00001	1	2758653	Corynebacterium_flavescens_strain_OJ8,_complete_genome.	Bacteria;Actinobacteria;Corynebacteriales;Corynebacteriaceae;Corynebacterium.
COFR001.D.00001	1	2604152	Corynebacterium_frankenforstense_DSM_45800_strain_ST18,_complete_genome.	Bacteria;Actinobacteria;Corynebacteriales;Corynebacteriaceae;Corynebacterium.
COGE001.D.00001	1	2263210	Corynebacterium_geronticis_strain_W8_chromosome,_complete_genome.	Bacteria;Actinobacteria;Corynebacteriales;Corynebacteriaceae;Corynebacterium.
COGL001.D.00001	1	3568218	Corynebacterium_glyciniphilum_AJ_3170,_complete_genome.	Bacteria;Actinobacteria;Corynebacteriales;Corynebacteriaceae;Corynebacterium.
COGL002.D.00001	1	3363299	Corynebacterium_glutamicum_R_DNA,_complete_genome.	Bacteria;Actinobacteria;Corynebacteriales;Corynebacteriaceae;Corynebacterium.
COGL002.D.00002	1	3309401	Corynebacterium_glutamicum_ATCC_13032_chromosome,_complete_genome.	Bacteria;Actinobacteria;Corynebacteriales;Corynebacteriaceae;Corynebacterium.
COGL002.D.00003	1	3282708	Corynebacterium_glutamicum_ATCC_13032,_IS_fingerprint_type_4-5,_complete_genome.	Bacteria;Actinobacteria;Corynebacteriales;Corynebacteriaceae;Corynebacterium.
COGL002.D.00004	1	3309400	Corynebacterium_glutamicum_K051_complete_genome,_strain_ATCC_13032,_sub-strain_K051.	Bacteria;Actinobacteria;Corynebacteriales;Corynebacteriaceae;Corynebacterium.
COGL002.D.00005	1	3350620	Corynebacterium_glutamicum_SCgG1,_complete_genome.	Bacteria;Actinobacteria;Corynebacteriales;Corynebacteriaceae;Corynebacterium.
COGL002.D.00006	1	3350619	Corynebacterium_glutamicum_SCgG2,_complete_genome.	Bacteria;Actinobacteria;Corynebacteriales;Corynebacteriaceae;Corynebacterium.
COGL002.D.00007	1	3079253	Corynebacterium_glutamicum_MB001,_complete_genome.	Bacteria;Actinobacteria;Corynebacteriales;Corynebacteriaceae;Corynebacterium.
COGL002.D.00008	1	3192886	Corynebacterium_glutamicum_strain_ATCC_21831,_complete_genome.	Bacteria;Actinobacteria;Corynebacteriales;Corynebacteriaceae;Corynebacterium.
COGL002.D.00009	1	3162487	Corynebacterium_glutamicum_strain_AR1,_complete_genome.	Bacteria;Actinobacteria;Corynebacteriales;Corynebacteriaceae;Corynebacterium.
COGL002.D.00010	1	3229314	Corynebacterium_glutamicum_strain_B253,_complete_genome.	Bacteria;Actinobacteria;Corynebacteriales;Corynebacteriaceae;Corynebacterium.
COGL002.D.00011	1	3347344	Corynebacterium_glutamicum_strain_CP,_complete_genome.	Bacteria;Actinobacteria;Corynebacteriales;Corynebacteriaceae;Corynebacterium.
COGL002.D.00012	1	3293729	Corynebacterium_glutamicum_strain_USDA-ARS-USMARC-56828,_complete_genome.	Bacteria;Actinobacteria;Corynebacteriales;Corynebacteriaceae;Corynebacterium.
COGL002.D.00013	1	3342103	Corynebacterium_glutamicum_strain_YI,_complete_genome.	Bacteria;Actinobacteria;Corynebacteriales;Corynebacteriaceae;Corynebacterium.
COGL002.D.00014	1	3332458	Corynebacterium_glutamicum_ZL-6,_complete_genome.	Bacteria;Actinobacteria;Corynebacteriales;Corynebacteriaceae;Corynebacterium.
COGL002.D.00015	1	3300947	Corynebacterium_glutamicum_strain_ATCC_13869_chromosome,_complete_genome.	Bacteria;Actinobacteria;Corynebacteriales;Corynebacteriaceae;Corynebacterium.
COGL002.D.00016	1	3338086	Corynebacterium_glutamicum_strain_XV_chromosome,_complete_genome.	Bacteria;Actinobacteria;Corynebacteriales;Corynebacteriaceae;Corynebacterium.
COGL002.D.00017	1	3306634	Corynebacterium_glutamicum_strain_TQ2223_chromosome,_complete_genome.	Bacteria;Actinobacteria;Corynebacteriales;Corynebacteriaceae;Corynebacterium.
COGL002.D.00018	1	3319925	Corynebacterium_glutamicum_strain_WM001_chromosome,_complete_genome.	Bacteria;Actinobacteria;Corynebacteriales;Corynebacteriaceae;Corynebacterium.
COGL002.D.00019	1	3329895	Corynebacterium_glutamicum_ATCC_14067_chromosome,_complete_genome.	Bacteria;Actinobacteria;Corynebacteriales;Corynebacteriaceae;Corynebacterium.
COGL002.D.00020	1	2843369	Corynebacterium_glutamicum_strain_C1_chromosome,_complete_genome.	Bacteria;Actinobacteria;Corynebacteriales;Corynebacteriaceae;Corynebacterium.
COGL002.D.00021	1	3537507	Corynebacterium_glutamicum_DNA,_complete_genome,_strain:_N24.	Bacteria;Actinobacteria;Corynebacteriales;Corynebacteriaceae;Corynebacterium.
COGL002.D.00022	1	3297987	Corynebacterium_glutamicum_DNA,_complete_genome,_strain:_AJ1511.	Bacteria;Actinobacteria;Corynebacteriales;Corynebacteriaceae;Corynebacterium.
COGL002.D.00023	1	3316624	Corynebacterium_glutamicum_strain_ATCC_13032_chromosome,_complete_genome.	Bacteria;Actinobacteria;Corynebacteriales;Corynebacteriaceae;Corynebacterium.
COGL002.D.00024	1	3345724	Corynebacterium_glutamicum_strain_HA_chromosome,_complete_genome.	Bacteria;Actinobacteria;Corynebacteriales;Corynebacteriaceae;Corynebacterium.
COGL003.D.00001	1	2518659	Corynebacterium_glaucum_strain_DSM_30827_chromosome,_complete_genome.	Bacteria;Actinobacteria;Corynebacteriales;Corynebacteriaceae;Corynebacterium.
COHU001.D.00001	1	2681312	Corynebacterium_humireducens_NBRC_106098_=_DSM_45392,_complete_genome.	Bacteria;Actinobacteria;Corynebacteriales;Corynebacteriaceae;Corynebacterium.
COIM001.D.00001	1	2565321	Corynebacterium_imitans_strain_DSM_44264,_complete_genome.	Bacteria;Actinobacteria;Corynebacteriales;Corynebacteriaceae;Corynebacterium.
COIM001.D.00002	1	2565606	Corynebacterium_imitans_strain_NCTC13015_genome_assembly,_chromosome:_1.	Bacteria;Actinobacteria;Corynebacteriales;Corynebacteriaceae;Corynebacterium.
COJE001.D.00001	1	2476822	Corynebacterium_jeikeium_K411_complete_genome.	Bacteria;Actinobacteria;Corynebacteriales;Corynebacteriaceae;Corynebacterium.
COJE001.D.00002	1	2650878	Corynebacterium_jeikeium_strain_FDAARGOS_328_chromosome,_complete_genome.	Bacteria;Actinobacteria;Corynebacteriales;Corynebacteriaceae;Corynebacterium.
COJE001.D.00003	1	2528170	Corynebacterium_jeikeium_strain_FDAARGOS_574_chromosome,_complete_genome.	Bacteria;Actinobacteria;Corynebacteriales;Corynebacteriaceae;Corynebacterium.
COJE001.D.00004	1	2414649	Corynebacterium_jeikeium_strain_NCTC11914_genome_assembly,_chromosome:_1.	Bacteria;Actinobacteria;Corynebacteriales;Corynebacteriaceae;Corynebacterium.
COKR001.D.00001	1	2446804	Corynebacterium_kroppenstedtii_DSM_44385,_complete_genome.	Bacteria;Actinobacteria;Corynebacteriales;Corynebacteriaceae;Corynebacterium.
COKU001.D.00002	1	2386509	Corynebacterium_kutscheri_strain_NCTC949_genome_assembly,_chromosome:_1.	Bacteria;Actinobacteria;Corynebacteriales;Corynebacteriaceae;Corynebacterium.
COKU001.D.00003	1	2354887	Corynebacterium_kutscheri_strain_NCTC11138_genome_assembly,_chromosome:_1.	Bacteria;Actinobacteria;Corynebacteriales;Corynebacteriaceae;Corynebacterium.
COKU001.D.00004	1	2387981	Corynebacterium_kutscheri_strain_NCTC3655_genome_assembly,_chromosome:_1.	Bacteria;Actinobacteria;Corynebacteriales;Corynebacteriaceae;Corynebacterium.
COLA001.D.00001	1	2769745	Corynebacterium_lactis_RW2-5,_complete_genome.	Bacteria;Actinobacteria;Corynebacteriales;Corynebacteriaceae;Corynebacterium.
COMA002.D.00001	1	2729219	Corynebacterium_marinum_DSM_44953,_complete_genome.	Bacteria;Actinobacteria;Corynebacteriales;Corynebacteriaceae;Corynebacterium.
COMA003.D.00001	1	2878842	Corynebacterium_matruchotii_strain_NCTC10206_genome_assembly,_chromosome:_1.	Bacteria;Actinobacteria;Corynebacteriales;Corynebacteriaceae;Corynebacterium.
COMA004.D.00001	1	2833547	Corynebacterium_maris_DSM_45190,_complete_genome.	Bacteria;Actinobacteria;Corynebacteriales;Corynebacteriaceae;Corynebacterium.
COMU001.D.00001	1	3474226	Corynebacterium_mustelae_strain_DSM_45274,_complete_genome.	Bacteria;Actinobacteria;Corynebacteriales;Corynebacteriaceae;Corynebacterium.
COPE001.D.00001	1	2370062	Corynebacterium_pelargi_strain_136/3_chromosome,_complete_genome.	Bacteria;Actinobacteria;Corynebacteriales;Corynebacteriaceae;Corynebacterium.
COPH001.D.00001	1	2791883	Corynebacterium_phocae_strain_M408/89/1,_complete_genome.	Bacteria;Actinobacteria;Corynebacteriales;Corynebacteriaceae;Corynebacterium.
COPR001.D.00001	1	3111650	Corynebacterium_provencense_strain_17KM38_chromosome,_complete_genome.	Bacteria;Actinobacteria;Corynebacteriales;Corynebacteriaceae;Corynebacterium.
COPS001.D.00001	1	2337913	Corynebacterium_pseudotuberculosis_FRC41,_complete_genome.	Bacteria;Actinobacteria;Corynebacteriales;Corynebacteriaceae;Corynebacterium.
COPS001.D.00002	1	2328208	Corynebacterium_pseudotuberculosis_C231,_complete_genome.	Bacteria;Actinobacteria;Corynebacteriales;Corynebacteriaceae;Corynebacterium.
COPS001.D.00003	1	2335113	Corynebacterium_pseudotuberculosis_1002,_complete_genome.	Bacteria;Actinobacteria;Corynebacteriales;Corynebacteriaceae;Corynebacterium.
COPS001.D.00004	1	2337594	Corynebacterium_pseudotuberculosis_I19,_complete_genome.	Bacteria;Actinobacteria;Corynebacteriales;Corynebacteriaceae;Corynebacterium.
COPS001.D.00005	1	2335323	Corynebacterium_pseudotuberculosis_PAT10,_complete_genome.	Bacteria;Actinobacteria;Corynebacteriales;Corynebacteriaceae;Corynebacterium.
COPS001.D.00006	1	2337606	Corynebacterium_pseudotuberculosis_42/02-A,_complete_genome.	Bacteria;Actinobacteria;Corynebacteriales;Corynebacteriaceae;Corynebacterium.
COPS001.D.00007	1	2369387	Corynebacterium_pseudotuberculosis_CIP_52.97,_complete_genome.	Bacteria;Actinobacteria;Corynebacteriales;Corynebacteriaceae;Corynebacterium.
COPS001.D.00008	1	2279118	Corynebacterium_pseudotuberculosis_1/06-A,_complete_genome.	Bacteria;Actinobacteria;Corynebacteriales;Corynebacteriaceae;Corynebacterium.
COPS001.D.00009	1	2337938	Corynebacterium_pseudotuberculosis_3/99-5,_complete_genome.	Bacteria;Actinobacteria;Corynebacteriales;Corynebacteriaceae;Corynebacterium.
COPS001.D.00010	1	2310415	Corynebacterium_pseudotuberculosis_316,_complete_genome.	Bacteria;Actinobacteria;Corynebacteriales;Corynebacteriaceae;Corynebacterium.
COPS001.D.00011	1	2337657	Corynebacterium_pseudotuberculosis_P54B96,_complete_genome.	Bacteria;Actinobacteria;Corynebacteriales;Corynebacteriaceae;Corynebacterium.
COPS001.D.00012	1	2337628	Corynebacterium_pseudotuberculosis_267,_complete_genome.	Bacteria;Actinobacteria;Corynebacteriales;Corynebacteriaceae;Corynebacterium.
COPS001.D.00013	1	2402956	Corynebacterium_pseudotuberculosis_31,_complete_genome.	Bacteria;Actinobacteria;Corynebacteriales;Corynebacteriaceae;Corynebacterium.
COPS001.D.00014	1	2369817	Corynebacterium_pseudotuberculosis_258,_complete_genome.	Bacteria;Actinobacteria;Corynebacteriales;Corynebacteriaceae;Corynebacterium.
COPS001.D.00015	1	2365874	Corynebacterium_pseudotuberculosis_Cp162,_complete_genome.	Bacteria;Actinobacteria;Corynebacteriales;Corynebacteriaceae;Corynebacterium.
COPS001.D.00016	1	2338139	Corynebacterium_pseudotuberculosis_strain_48252,_complete_genome.	Bacteria;Actinobacteria;Corynebacteriales;Corynebacteriaceae;Corynebacterium.
COPS001.D.00017	1	2338144	Corynebacterium_pseudotuberculosis_strain_CS_10,_complete_genome.	Bacteria;Actinobacteria;Corynebacteriales;Corynebacteriaceae;Corynebacterium.
COPS001.D.00018	1	2338300	Corynebacterium_pseudotuberculosis_strain_Ft_2193/67,_complete_genome.	Bacteria;Actinobacteria;Corynebacteriales;Corynebacteriaceae;Corynebacterium.
COPS001.D.00019	1	2370901	Corynebacterium_pseudotuberculosis_strain_MB20_chromosome,_complete_genome.	Bacteria;Actinobacteria;Corynebacteriales;Corynebacteriaceae;Corynebacterium.
COPS001.D.00020	1	2337177	Corynebacterium_pseudotuberculosis_strain_VD57,_complete_genome.	Bacteria;Actinobacteria;Corynebacteriales;Corynebacteriaceae;Corynebacterium.
COPS001.D.00021	1	2337820	Corynebacterium_pseudotuberculosis_strain_226,_complete_genome.	Bacteria;Actinobacteria;Corynebacteriales;Corynebacteriaceae;Corynebacterium.
COPS001.D.00022	1	2337451	Corynebacterium_pseudotuberculosis_strain_12C,_complete_genome.	Bacteria;Actinobacteria;Corynebacteriales;Corynebacteriaceae;Corynebacterium.
COPS001.D.00023	1	2338645	Corynebacterium_pseudotuberculosis_strain_29156,_complete_genome.	Bacteria;Actinobacteria;Corynebacteriales;Corynebacteriaceae;Corynebacterium.
COPS001.D.00024	1	2361125	Corynebacterium_pseudotuberculosis_strain_262_chromosome,_complete_genome.	Bacteria;Actinobacteria;Corynebacteriales;Corynebacteriaceae;Corynebacterium.
COPS001.D.00025	1	2367956	Corynebacterium_pseudotuberculosis_strain_E19,_complete_genome.	Bacteria;Actinobacteria;Corynebacteriales;Corynebacteriaceae;Corynebacterium.
COPS001.D.00026	1	2337124	Corynebacterium_pseudotuberculosis_strain_PO269-5,_complete_genome.	Bacteria;Actinobacteria;Corynebacteriales;Corynebacteriaceae;Corynebacterium.
COPS001.D.00027	1	2335107	Corynebacterium_pseudotuberculosis_strain_1002B,_complete_genome.	Bacteria;Actinobacteria;Corynebacteriales;Corynebacteriaceae;Corynebacterium.
COPS001.D.00028	1	2337845	Corynebacterium_pseudotuberculosis_strain_N1,_complete_genome.	Bacteria;Actinobacteria;Corynebacteriales;Corynebacteriaceae;Corynebacterium.
COPS001.D.00029	1	2337920	Corynebacterium_pseudotuberculosis_strain_PA01,_complete_genome.	Bacteria;Actinobacteria;Corynebacteriales;Corynebacteriaceae;Corynebacterium.
COPS001.D.00030	1	2337529	Corynebacterium_pseudotuberculosis_strain_MEX25,_complete_genome.	Bacteria;Actinobacteria;Corynebacteriales;Corynebacteriaceae;Corynebacterium.
COPS001.D.00031	1	2337508	Corynebacterium_pseudotuberculosis_strain_PO222/4-1,_complete_genome.	Bacteria;Actinobacteria;Corynebacteriales;Corynebacteriaceae;Corynebacterium.
COPS001.D.00032	1	2335773	Corynebacterium_pseudotuberculosis_strain_E56,_complete_genome.	Bacteria;Actinobacteria;Corynebacteriales;Corynebacteriaceae;Corynebacterium.
COPS001.D.00033	1	2363423	Corynebacterium_pseudotuberculosis_strain_MB11,_complete_genome.	Bacteria;Actinobacteria;Corynebacteriales;Corynebacteriaceae;Corynebacterium.
COPS001.D.00034	1	2370761	Corynebacterium_pseudotuberculosis_strain_MB14,_complete_genome.	Bacteria;Actinobacteria;Corynebacteriales;Corynebacteriaceae;Corynebacterium.
COPS001.D.00035	1	2368101	Corynebacterium_pseudotuberculosis_strain_MB30,_complete_genome.	Bacteria;Actinobacteria;Corynebacteriales;Corynebacteriaceae;Corynebacterium.
COPS001.D.00036	1	2372202	Corynebacterium_pseudotuberculosis_strain_MB66,_complete_genome.	Bacteria;Actinobacteria;Corynebacteriales;Corynebacteriaceae;Corynebacterium.
COPS001.D.00037	1	2335383	Corynebacterium_pseudotuberculosis_strain_E55,_complete_genome.	Bacteria;Actinobacteria;Corynebacteriales;Corynebacteriaceae;Corynebacterium.
COPS001.D.00038	1	2337578	Corynebacterium_pseudotuberculosis_strain_MEX9,_complete_genome.	Bacteria;Actinobacteria;Corynebacteriales;Corynebacteriaceae;Corynebacterium.
COPS001.D.00039	1	2328435	Corynebacterium_pseudotuberculosis_strain_PA02_chromosome,_complete_genome.	Bacteria;Actinobacteria;Corynebacteriales;Corynebacteriaceae;Corynebacterium.
COPS001.D.00040	1	2337201	Corynebacterium_pseudotuberculosis_strain_T1,_complete_genome.	Bacteria;Actinobacteria;Corynebacteriales;Corynebacteriaceae;Corynebacterium.
COPS001.D.00041	1	2342237	Corynebacterium_pseudotuberculosis_strain_Cp13,_complete_genome.	Bacteria;Actinobacteria;Corynebacteriales;Corynebacteriaceae;Corynebacterium.
COPS001.D.00042	1	2337866	Corynebacterium_pseudotuberculosis_strain_MEX29,_complete_genome.	Bacteria;Actinobacteria;Corynebacteriales;Corynebacteriaceae;Corynebacterium.
COPS001.D.00043	1	2403454	Corynebacterium_pseudotuberculosis_strain_34,_complete_genome.	Bacteria;Actinobacteria;Corynebacteriales;Corynebacteriaceae;Corynebacterium.
COPS001.D.00044	1	2403533	Corynebacterium_pseudotuberculosis_strain_32,_complete_genome.	Bacteria;Actinobacteria;Corynebacteriales;Corynebacteriaceae;Corynebacterium.
COPS001.D.00045	1	2403550	Corynebacterium_pseudotuberculosis_strain_33,_complete_genome.	Bacteria;Actinobacteria;Corynebacteriales;Corynebacteriaceae;Corynebacterium.
COPS001.D.00046	1	2403502	Corynebacterium_pseudotuberculosis_strain_35,_complete_genome.	Bacteria;Actinobacteria;Corynebacteriales;Corynebacteriaceae;Corynebacterium.
COPS001.D.00047	1	2403412	Corynebacterium_pseudotuberculosis_strain_36,_complete_genome.	Bacteria;Actinobacteria;Corynebacteriales;Corynebacteriaceae;Corynebacterium.
COPS001.D.00048	1	2403515	Corynebacterium_pseudotuberculosis_strain_38,_complete_genome.	Bacteria;Actinobacteria;Corynebacteriales;Corynebacteriaceae;Corynebacterium.
COPS001.D.00049	1	2403579	Corynebacterium_pseudotuberculosis_strain_39,_complete_genome.	Bacteria;Actinobacteria;Corynebacteriales;Corynebacteriaceae;Corynebacterium.
COPS001.D.00050	1	2365075	Corynebacterium_pseudotuberculosis_strain_43,_complete_genome.	Bacteria;Actinobacteria;Corynebacteriales;Corynebacteriaceae;Corynebacterium.
COPS001.D.00051	1	2366565	Corynebacterium_pseudotuberculosis_strain_46,_complete_genome.	Bacteria;Actinobacteria;Corynebacteriales;Corynebacteriaceae;Corynebacterium.
COPS001.D.00052	1	2403301	Corynebacterium_pseudotuberculosis_strain_48,_complete_genome.	Bacteria;Actinobacteria;Corynebacteriales;Corynebacteriaceae;Corynebacterium.
COPS001.D.00053	1	2370282	Corynebacterium_pseudotuberculosis_strain_I37_chromosome,_complete_genome.	Bacteria;Actinobacteria;Corynebacteriales;Corynebacteriaceae;Corynebacterium.
COPS001.D.00054	1	2368140	Corynebacterium_pseudotuberculosis_strain_MEX30,_complete_genome.	Bacteria;Actinobacteria;Corynebacteriales;Corynebacteriaceae;Corynebacterium.
COPS001.D.00055	1	2367880	Corynebacterium_pseudotuberculosis_strain_MEX31,_complete_genome.	Bacteria;Actinobacteria;Corynebacteriales;Corynebacteriaceae;Corynebacterium.
COPS001.D.00056	1	2337352	Corynebacterium_pseudotuberculosis_strain_PA07_chromosome,_complete_genome.	Bacteria;Actinobacteria;Corynebacteriales;Corynebacteriaceae;Corynebacterium.
COPS001.D.00057	1	2369254	Corynebacterium_pseudotuberculosis_strain_MB295_chromosome,_complete_genome.	Bacteria;Actinobacteria;Corynebacteriales;Corynebacteriaceae;Corynebacterium.
COPS001.D.00058	1	2371210	Corynebacterium_pseudotuberculosis_strain_MB154_chromosome,_complete_genome.	Bacteria;Actinobacteria;Corynebacteriales;Corynebacteriaceae;Corynebacterium.
COPS001.D.00059	1	2369898	Corynebacterium_pseudotuberculosis_strain_MB278_chromosome,_complete_genome.	Bacteria;Actinobacteria;Corynebacteriales;Corynebacteriaceae;Corynebacterium.
COPS001.D.00060	1	2368811	Corynebacterium_pseudotuberculosis_strain_MB302_chromosome,_complete_genome.	Bacteria;Actinobacteria;Corynebacteriales;Corynebacteriaceae;Corynebacterium.
COPS001.D.00061	1	2337090	Corynebacterium_pseudotuberculosis_strain_MEX1,_complete_genome.	Bacteria;Actinobacteria;Corynebacteriales;Corynebacteriaceae;Corynebacterium.
COPS001.D.00062	1	2338093	Corynebacterium_pseudotuberculosis_strain_PA04,_complete_genome.	Bacteria;Actinobacteria;Corynebacteriales;Corynebacteriaceae;Corynebacterium.
COPS001.D.00063	1	2339296	Corynebacterium_pseudotuberculosis_strain_phoP_chromosome,_complete_genome.	Bacteria;Actinobacteria;Corynebacteriales;Corynebacteriaceae;Corynebacterium.
COPS001.D.00064	1	2337147	Corynebacterium_pseudotuberculosis_strain_MIC6,_complete_genome.	Bacteria;Actinobacteria;Corynebacteriales;Corynebacteriaceae;Corynebacterium.
COPS001.D.00065	1	2339255	Corynebacterium_pseudotuberculosis_strain_SigmaE_chromosome,_complete_genome.	Bacteria;Actinobacteria;Corynebacteriales;Corynebacteriaceae;Corynebacterium.
COPS001.D.00066	1	2337763	Corynebacterium_pseudotuberculosis_strain_ATCC_19410_chromosome,_complete_genome.	Bacteria;Actinobacteria;Corynebacteriales;Corynebacteriaceae;Corynebacterium.
COPS001.D.00067	1	2337756	Corynebacterium_pseudotuberculosis_strain_PA08_chromosome,_complete_genome.	Bacteria;Actinobacteria;Corynebacteriales;Corynebacteriaceae;Corynebacterium.
COPS001.D.00068	1	2337666	Corynebacterium_pseudotuberculosis_strain_KM01_chromosome,_complete_genome.	Bacteria;Actinobacteria;Corynebacteriales;Corynebacteriaceae;Corynebacterium.
COPS001.D.00069	1	2337575	Corynebacterium_pseudotuberculosis_strain_OVI2C_chromosome,_complete_genome.	Bacteria;Actinobacteria;Corynebacteriales;Corynebacteriaceae;Corynebacterium.
COPS001.D.00070	1	2337498	Corynebacterium_pseudotuberculosis_strain_CAP3W_chromosome,_complete_genome.	Bacteria;Actinobacteria;Corynebacteriales;Corynebacteriaceae;Corynebacterium.
COPS001.D.00071	1	2337549	Corynebacterium_pseudotuberculosis_strain_CAPJ4_chromosome,_complete_genome.	Bacteria;Actinobacteria;Corynebacteriales;Corynebacteriaceae;Corynebacterium.
COPS001.D.00072	1	2337541	Corynebacterium_pseudotuberculosis_strain_OVI03_chromosome,_complete_genome.	Bacteria;Actinobacteria;Corynebacteriales;Corynebacteriaceae;Corynebacterium.
COPS001.D.00073	1	2337504	Corynebacterium_pseudotuberculosis_strain_Cap1W_chromosome,_complete_genome.	Bacteria;Actinobacteria;Corynebacteriales;Corynebacteriaceae;Corynebacterium.
COPS001.D.00074	1	2337570	Corynebacterium_pseudotuberculosis_strain_OVIAF1_chromosome,_complete_genome.	Bacteria;Actinobacteria;Corynebacteriales;Corynebacteriaceae;Corynebacterium.
COPS001.D.00075	1	2337589	Corynebacterium_pseudotuberculosis_strain_CR07_chromosome,_complete_genome.	Bacteria;Actinobacteria;Corynebacteriales;Corynebacteriaceae;Corynebacterium.
COPS001.D.00076	1	2337602	Corynebacterium_pseudotuberculosis_strain_CAPNAT1_chromosome,_complete_genome.	Bacteria;Actinobacteria;Corynebacteriales;Corynebacteriaceae;Corynebacterium.
COPS001.D.00077	1	2337533	Corynebacterium_pseudotuberculosis_strain_CAPMI03_chromosome,_complete_genome.	Bacteria;Actinobacteria;Corynebacteriales;Corynebacteriaceae;Corynebacterium.
COPS001.D.00078	1	2337580	Corynebacterium_pseudotuberculosis_strain_CAPMI05_chromosome,_complete_genome.	Bacteria;Actinobacteria;Corynebacteriales;Corynebacteriaceae;Corynebacterium.
COPS001.D.00079	1	2337583	Corynebacterium_pseudotuberculosis_strain_87MAT_chromosome,_complete_genome.	Bacteria;Actinobacteria;Corynebacteriales;Corynebacteriaceae;Corynebacterium.
COPS001.D.00080	1	2337582	Corynebacterium_pseudotuberculosis_strain_99MAT_chromosome,_complete_genome.	Bacteria;Actinobacteria;Corynebacteriales;Corynebacteriaceae;Corynebacterium.
COPS001.D.00081	1	2337575	Corynebacterium_pseudotuberculosis_strain_Cap8W_chromosome,_complete_genome.	Bacteria;Actinobacteria;Corynebacteriales;Corynebacteriaceae;Corynebacterium.
COPS001.D.00082	1	2338132	Corynebacterium_pseudotuberculosis_strain_Cap1R_chromosome,_complete_genome.	Bacteria;Actinobacteria;Corynebacteriales;Corynebacteriaceae;Corynebacterium.
COPS001.D.00083	1	2338134	Corynebacterium_pseudotuberculosis_strain_38MAT_chromosome,_complete_genome.	Bacteria;Actinobacteria;Corynebacteriales;Corynebacteriaceae;Corynebacterium.
COPS001.D.00084	1	2337578	Corynebacterium_pseudotuberculosis_strain_04MAT_chromosome,_complete_genome.	Bacteria;Actinobacteria;Corynebacteriales;Corynebacteriaceae;Corynebacterium.
COPS001.D.00085	1	2337910	Corynebacterium_pseudotuberculosis_strain_E7_chromosome,_complete_genome.	Bacteria;Actinobacteria;Corynebacteriales;Corynebacteriaceae;Corynebacterium.
COPS001.D.00086	1	2337519	Corynebacterium_pseudotuberculosis_strain_Cap1C_chromosome,_complete_genome.	Bacteria;Actinobacteria;Corynebacteriales;Corynebacteriaceae;Corynebacterium.
COPS002.D.00001	1	2348160	Corynebacterium_pseudopelargi_strain_812CH_chromosome,_complete_genome.	Bacteria;Actinobacteria;Corynebacteriales;Corynebacteriaceae;Corynebacterium.
CORE001.D.00001	1	2338129	Corynebacterium_renale_strain_NCTC11140_genome_assembly,_chromosome:_1.	Bacteria;Actinobacteria;Corynebacteriales;Corynebacteriaceae;Corynebacterium.
CORE001.D.00002	1	2335089	Corynebacterium_renale_strain_NCTC7448_genome_assembly,_chromosome:_1.	Bacteria;Actinobacteria;Corynebacteriales;Corynebacteriaceae;Corynebacterium.
CORE002.D.00001	1	2601311	Corynebacterium_resistens_DSM_45100,_complete_genome.	Bacteria;Actinobacteria;Corynebacteriales;Corynebacteriaceae;Corynebacterium.
COSE002.D.00001	1	2373440	Corynebacterium_segmentosum_strain_NCTC934_genome_assembly,_chromosome:_1.	Bacteria;Actinobacteria;Corynebacteriales;Corynebacteriaceae;Corynebacterium.
COSI001.D.00001	1	2737971	Corynebacterium_simulans_strain_PES1,_complete_genome.	Bacteria;Actinobacteria;Corynebacteriales;Corynebacteriaceae;Corynebacterium.
COSI001.D.00002	1	2598702	Corynebacterium_simulans_strain_Wattiau,_complete_genome.	Bacteria;Actinobacteria;Corynebacteriales;Corynebacteriaceae;Corynebacterium.
COSI002.D.00001	1	2830519	Corynebacterium_singulare_strain_IBS_B52218,_complete_genome.	Bacteria;Actinobacteria;Corynebacteriales;Corynebacteriaceae;Corynebacterium.
COSP001.D.00001	1	2471920	Corynebacterium_sp._ATCC_6931,_complete_genome.	Bacteria;Actinobacteria;Corynebacteriales;Corynebacteriaceae;Corynebacterium.
COSP005.D.00001	1	2594799	Corynebacterium_sphenisci_DSM_44792,_complete_genome.	Bacteria;Actinobacteria;Corynebacteriales;Corynebacteriaceae;Corynebacterium.
COSP006.D.00001	1	2357924	Corynebacterium_sp._2184_chromosome,_complete_genome.	Bacteria;Actinobacteria;Corynebacteriales;Corynebacteriaceae;Corynebacterium.
COSP007.D.00001	1	2511302	Corynebacterium_sp._2183_chromosome,_complete_genome.	Bacteria;Actinobacteria;Corynebacteriales;Corynebacteriaceae;Corynebacterium.
COSP014.D.00001	1	2365449	Corynebacterium_sp._NML98-0116_genome.	Bacteria;Actinobacteria;Corynebacteriales;Corynebacteriaceae;Corynebacterium.
COST001.D.00001	1	2853666	Corynebacterium_stationis_strain_ATCC_6872,_complete_genome.	Bacteria;Actinobacteria;Corynebacteriales;Corynebacteriaceae;Corynebacterium.
COST001.D.00002	1	2862233	Corynebacterium_stationis_strain_622=DSM_20302,_complete_genome.	Bacteria;Actinobacteria;Corynebacteriales;Corynebacteriaceae;Corynebacterium.
COST001.D.00003	1	2871159	Corynebacterium_stationis_strain_LMG_21670_chromosome,_complete_genome.	Bacteria;Actinobacteria;Corynebacteriales;Corynebacteriaceae;Corynebacterium.
COST002.D.00001	1	2797692	Corynebacterium_striatum_strain_KC-Na-01_chromosome,_complete_genome.	Bacteria;Actinobacteria;Corynebacteriales;Corynebacteriaceae;Corynebacterium.
COST002.D.00002	1	2993983	Corynebacterium_striatum_strain_215_chromosome,_complete_genome.	Bacteria;Actinobacteria;Corynebacteriales;Corynebacteriaceae;Corynebacterium.
COST002.D.00003	1	3031488	Corynebacterium_striatum_strain_216_chromosome,_complete_genome.	Bacteria;Actinobacteria;Corynebacteriales;Corynebacteriaceae;Corynebacterium.
COTE001.D.00001	1	2721226	Corynebacterium_testudinoris_strain_DSM_44614,_complete_genome.	Bacteria;Actinobacteria;Corynebacteriales;Corynebacteriaceae;Corynebacterium.
COTE003.D.00001	1	2751233	Corynebacterium_terpenotabidum_Y-11,_complete_genome.	Bacteria;Actinobacteria;Corynebacteriales;Corynebacteriaceae;Corynebacterium.
COUL001.D.00001	1	2502095	Corynebacterium_ulcerans_809,_complete_genome.	Bacteria;Actinobacteria;Corynebacteriales;Corynebacteriaceae;Corynebacterium.
COUL001.D.00002	1	2606374	Corynebacterium_ulcerans_BR-AD22,_complete_genome.	Bacteria;Actinobacteria;Corynebacteriales;Corynebacteriaceae;Corynebacterium.
COUL001.D.00003	1	2579188	Corynebacterium_ulcerans_0102_DNA,_complete_genome.	Bacteria;Actinobacteria;Corynebacteriales;Corynebacteriaceae;Corynebacterium.
COUL001.D.00004	1	2542597	Corynebacterium_ulcerans_FRC58,_complete_genome.	Bacteria;Actinobacteria;Corynebacteriales;Corynebacteriaceae;Corynebacterium.
COUL001.D.00005	1	2484335	Corynebacterium_ulcerans_strain_210932,_complete_genome.	Bacteria;Actinobacteria;Corynebacteriales;Corynebacteriaceae;Corynebacterium.
COUL001.D.00006	1	2509428	Corynebacterium_ulcerans_strain_210931,_complete_genome.	Bacteria;Actinobacteria;Corynebacteriales;Corynebacteriaceae;Corynebacterium.
COUL001.D.00007	1	2442826	Corynebacterium_ulcerans_FRC11,_complete_genome.	Bacteria;Actinobacteria;Corynebacteriales;Corynebacteriaceae;Corynebacterium.
COUL001.D.00008	1	2466435	Corynebacterium_ulcerans_strain_05146,_complete_genome.	Bacteria;Actinobacteria;Corynebacteriales;Corynebacteriaceae;Corynebacterium.
COUL001.D.00009	1	2434569	Corynebacterium_ulcerans_strain_131002,_complete_genome.	Bacteria;Actinobacteria;Corynebacteriales;Corynebacteriaceae;Corynebacterium.
COUL001.D.00010	1	2483321	Corynebacterium_ulcerans_strain_131001,_complete_genome.	Bacteria;Actinobacteria;Corynebacteriales;Corynebacteriaceae;Corynebacterium.
COUL001.D.00011	1	2572413	Corynebacterium_ulcerans_strain_PO100/5_chromosome,_complete_genome.	Bacteria;Actinobacteria;Corynebacteriales;Corynebacteriaceae;Corynebacterium.
COUL001.D.00012	1	2453761	Corynebacterium_ulcerans_strain_NCTC7910_genome_assembly,_chromosome:_1.	Bacteria;Actinobacteria;Corynebacteriales;Corynebacteriaceae;Corynebacterium.
COUL001.D.00013	1	2453674	Corynebacterium_ulcerans_strain_NCTC7908_genome_assembly,_chromosome:_1.	Bacteria;Actinobacteria;Corynebacteriales;Corynebacteriaceae;Corynebacterium.
COUL001.D.00014	1	2453749	Corynebacterium_ulcerans_strain_NCTC8639_genome_assembly,_chromosome:_1.	Bacteria;Actinobacteria;Corynebacteriales;Corynebacteriaceae;Corynebacterium.
COUR001.D.00001	1	2328278	Corynebacterium_ureicelerivorans_strain_IMMIB_RIV-2301,_complete_genome.	Bacteria;Actinobacteria;Corynebacteriales;Corynebacteriaceae;Corynebacterium.
COUR002.D.00001	1	2369219	Corynebacterium_urealyticum_DSM_7109_complete_genome.	Bacteria;Actinobacteria;Corynebacteriales;Corynebacteriaceae;Corynebacterium.
COUR002.D.00002	1	2316065	Corynebacterium_urealyticum_DSM_7111,_complete_genome.	Bacteria;Actinobacteria;Corynebacteriales;Corynebacteriaceae;Corynebacterium.
COUR002.D.00003	1	2377532	Corynebacterium_urealyticum_strain_NCTC12011_genome_assembly,_chromosome:_1.	Bacteria;Actinobacteria;Corynebacteriales;Corynebacteriaceae;Corynebacterium.
COUT001.D.00001	1	2419437	Corynebacterium_uterequi_strain_DSM_45634,_complete_genome.	Bacteria;Actinobacteria;Corynebacteriales;Corynebacteriaceae;Corynebacterium.
COVA001.D.00001	1	3433007	Corynebacterium_variabile_DSM_44702,_complete_genome.	Bacteria;Actinobacteria;Corynebacteriales;Corynebacteriaceae;Corynebacterium.
COVI001.D.00001	1	2931780	Corynebacterium_vitaeruminis_DSM_20294,_complete_genome.	Bacteria;Actinobacteria;Corynebacteriales;Corynebacteriaceae;Corynebacterium.
COXE001.D.00001	1	2738835	Corynebacterium_xerosis_strain_GS_1_chromosome,_complete_genome.	Bacteria;Actinobacteria;Corynebacteriales;Corynebacteriaceae;Corynebacterium.
COKU001.D.00001	0	2354065	Corynebacterium_kutscheri_strain_DSM_20755,_complete_genome.	Bacteria;Actinobacteria;Corynebacteriales;Corynebacteriaceae;Corynebacterium.
COMI001.D.00001	0	2695970	Corynebacterium_minutissimum_strain_NCTC10288_genome_assembly,_chromosome:_1.	Bacteria;Actinobacteria;Corynebacteriales;Corynebacteriaceae;Corynebacterium.
COUL001.D.00015	0	2696013	Corynebacterium_ulcerans_strain_NCTC10285_genome_assembly,_chromosome:_1.	Bacteria;Actinobacteria;Corynebacteriales;Corynebacteriaceae;Corynebacterium.
DILU001.D.00001	1	3911842	Dietzia_lutea_strain_YIM_80766_chromosome,_complete_genome.	Bacteria;Actinobacteria;Corynebacteriales;Dietziaceae;Dietzia.
DIPS001.D.00001	1	3904836	Dietzia_psychralcaliphila_strain_ILA-1_chromosome,_complete_genome.	Bacteria;Actinobacteria;Corynebacteriales;Dietziaceae;Dietzia.
DISP002.D.00001	1	3720309	Dietzia_sp._JS16-p6b_chromosome,_complete_genome.	Bacteria;Actinobacteria;Corynebacteriales;Dietziaceae;Dietzia.
DISP004.D.00001	1	3679573	Dietzia_sp._oral_taxon_368_strain_W5195_chromosome,_complete_genome.	Bacteria;Actinobacteria;Corynebacteriales;Dietziaceae;Dietzia.
DITI001.D.00001	1	3607892	Dietzia_timorensis_strain_ID05-A0528,_complete_genome.	Bacteria;Actinobacteria;Corynebacteriales;Dietziaceae;Dietzia.
GOAL001.D.00001	1	4979656	Gordonia_alkanivorans_strain_YC-RL2_chromosome,_complete_genome.	Bacteria;Actinobacteria;Corynebacteriales;Gordoniaceae;Gordonia.
GOBR001.D.00001	1	5290012	Gordonia_bronchialis_DSM_43247,_complete_genome.	Bacteria;Actinobacteria;Corynebacteriales;Gordoniaceae;Gordonia.
GOIT001.D.00001	1	4006485	Gordonia_iterans_strain_Co17_chromosome,_complete_genome.	Bacteria;Actinobacteria;Corynebacteriales;Gordoniaceae;Gordonia.
GOPH001.D.00001	1	4428727	Gordonia_phthalatica_strain_QH-11,_complete_genome.	Bacteria;Actinobacteria;Corynebacteriales;Gordoniaceae;Gordonia.
GOPO001.D.00001	1	5844299	Gordonia_polyisoprenivorans_VH2,_complete_genome.	Bacteria;Actinobacteria;Corynebacteriales;Gordoniaceae;Gordonia.
GORU001.D.00001	1	5332073	Gordonia_rubripertincta_strain_CWB2_chromosome,_complete_genome.	Bacteria;Actinobacteria;Corynebacteriales;Gordoniaceae;Gordonia.
GOSP001.D.00001	1	4193324	Gordonia_sp._YC-JH1_chromosome,_complete_genome.	Bacteria;Actinobacteria;Corynebacteriales;Gordoniaceae;Gordonia.
GOSP002.D.00001	1	5962176	Gordonia_sp._MMS17-SY073_chromosome.	Bacteria;Actinobacteria;Corynebacteriales;Gordoniaceae;Gordonia.
GOSP003.D.00001	1	5885710	Gordonia_sp._KTR9,_complete_genome.	Bacteria;Actinobacteria;Corynebacteriales;Gordoniaceae;Gordonia.
GOTE001.D.00001	1	5701501	Gordonia_terrae_strain_3612_chromosome,_complete_genome.	Bacteria;Actinobacteria;Corynebacteriales;Gordoniaceae;Gordonia.
GOTE001.D.00002	1	5708950	Gordonia_terrae_strain_NRRL_B-16283_chromosome,_complete_genome.	Bacteria;Actinobacteria;Corynebacteriales;Gordoniaceae;Gordonia.
LACL001.D.00001	1	1915154	Lawsonella_clevelandensis_strain_X1698_chromosome,_complete_genome.	Bacteria;Actinobacteria;Corynebacteriales;Lawsonella.
LACL001.D.00002	1	1860551	Lawsonella_clevelandensis_strain_X1036_chromosome,_complete_genome.	Bacteria;Actinobacteria;Corynebacteriales;Lawsonella.
HOSU001.D.00001	1	4863490	Hoyosella_subflava_DQS3-9A1,_complete_genome.	Bacteria;Actinobacteria;Corynebacteriales;Mycobacteriaceae;Hoyosella.
MYAB001.D.00002	1	4687873	Mycobacterium_abscessus_subsp._massiliense_str._GO_06,_complete_genome.	Bacteria;Actinobacteria;Corynebacteriales;Mycobacteriaceae;Mycobacterium;Mycobacteriumabscessus.
MYAB001.D.00003	1	5270527	Mycobacterium_abscessus_subsp._bolletii_50594,_complete_genome.	Bacteria;Actinobacteria;Corynebacteriales;Mycobacteriaceae;Mycobacterium;Mycobacteriumabscessus.
MYAB001.D.00004	1	4978382	Mycobacterium_abscessus_subsp._bolletii_CCUG_48898_=_JCM_15300_DNA,_complete_genome.	Bacteria;Actinobacteria;Corynebacteriales;Mycobacteriaceae;Mycobacterium;Mycobacteriumabscessus.
MYAB001.D.00005	1	5257136	Mycobacterium_abscessus_UC22,_complete_genome.	Bacteria;Actinobacteria;Corynebacteriales;Mycobacteriaceae;Mycobacterium;Mycobacteriumabscessus.
MYAB001.D.00024	1	4936470	Mycobacterium_abscessus_subsp._massiliense_strain_FLAC047_chromosome,_complete_genome.	Bacteria;Actinobacteria;Corynebacteriales;Mycobacteriaceae;Mycobacterium;Mycobacteriumabscessus.
MYAV001.D.00001	1	4829781	Mycobacterium_avium_subsp._paratuberculosis_str._k10,_complete_genome.	Bacteria;Actinobacteria;Corynebacteriales;Mycobacteriaceae;Mycobacterium;Mycobacteriumaviumcomplex(MAC).
MYAV001.D.00002	1	5475491	Mycobacterium_avium_104,_complete_genome.	Bacteria;Actinobacteria;Corynebacteriales;Mycobacteriaceae;Mycobacterium;Mycobacteriumaviumcomplex(MAC).
MYAV001.D.00003	1	4829424	Mycobacterium_avium_subsp._paratuberculosis_MAP4,_complete_genome.	Bacteria;Actinobacteria;Corynebacteriales;Mycobacteriaceae;Mycobacterium;Mycobacteriumaviumcomplex(MAC).
MYAV001.D.00004	1	5145928	Mycobacterium_avium_subsp._hominissuis_TH135_chromosomal_DNA,_complete_genome.	Bacteria;Actinobacteria;Corynebacteriales;Mycobacteriaceae;Mycobacterium;Mycobacteriumaviumcomplex(MAC).
MYAV001.D.00005	1	4781002	Mycobacterium_avium_subsp._paratuberculosis_strain_E1,_complete_genome.	Bacteria;Actinobacteria;Corynebacteriales;Mycobacteriaceae;Mycobacterium;Mycobacteriumaviumcomplex(MAC).
MYAV001.D.00006	1	4786065	Mycobacterium_avium_subsp._paratuberculosis_strain_E93,_complete_genome.	Bacteria;Actinobacteria;Corynebacteriales;Mycobacteriaceae;Mycobacterium;Mycobacteriumaviumcomplex(MAC).
MYAV001.D.00007	1	4829781	Mycobacterium_avium_subsp._paratuberculosis_strain_MAP/TANUVAS/TN/India/2008,_complete_genome.	Bacteria;Actinobacteria;Corynebacteriales;Mycobacteriaceae;Mycobacterium;Mycobacteriumaviumcomplex(MAC).
MYAV001.D.00008	1	4953610	Mycobacterium_avium_strain_RCAD0278,_complete_genome.	Bacteria;Actinobacteria;Corynebacteriales;Mycobacteriaceae;Mycobacterium;Mycobacteriumaviumcomplex(MAC).
MYAV001.D.00009	1	5275249	Mycobacterium_avium_subsp._hominissuis_strain_OCU464_chromosome,_complete_genome.	Bacteria;Actinobacteria;Corynebacteriales;Mycobacteriaceae;Mycobacterium;Mycobacteriumaviumcomplex(MAC).
MYAV001.D.00010	1	5626623	Mycobacterium_avium_subsp._hominissuis_strain_H87_chromosome,_complete_genome.	Bacteria;Actinobacteria;Corynebacteriales;Mycobacteriaceae;Mycobacterium;Mycobacteriumaviumcomplex(MAC).
MYAV001.D.00011	1	4832477	Mycobacterium_avium_subsp._paratuberculosis_strain_FDAARGOS_305_chromosome,_complete_genome.	Bacteria;Actinobacteria;Corynebacteriales;Mycobacteriaceae;Mycobacterium;Mycobacteriumaviumcomplex(MAC).
MYAV001.D.00012	1	5352499	Mycobacterium_avium_subsp._hominissuis_strain_MAC109_chromosome,_complete_genome.	Bacteria;Actinobacteria;Corynebacteriales;Mycobacteriaceae;Mycobacterium;Mycobacteriumaviumcomplex(MAC).
MYAV001.D.00013	1	4961843	Mycobacterium_avium_strain_HJW_chromosome,_complete_genome.	Bacteria;Actinobacteria;Corynebacteriales;Mycobacteriaceae;Mycobacterium;Mycobacteriumaviumcomplex(MAC).
MYAV001.D.00014	1	4837149	Mycobacterium_avium_subsp._paratuberculosis_strain_MAPK_CN7/15_chromosome,_complete_genome.	Bacteria;Actinobacteria;Corynebacteriales;Mycobacteriaceae;Mycobacterium;Mycobacteriumaviumcomplex(MAC).
MYAV001.D.00015	1	4831261	Mycobacterium_avium_subsp._paratuberculosis_strain_MAPK_CN9/15_chromosome,_complete_genome.	Bacteria;Actinobacteria;Corynebacteriales;Mycobacteriaceae;Mycobacterium;Mycobacteriumaviumcomplex(MAC).
MYAV001.D.00016	1	4836546	Mycobacterium_avium_subsp._paratuberculosis_strain_MAPK_CN4/13_chromosome,_complete_genome.	Bacteria;Actinobacteria;Corynebacteriales;Mycobacteriaceae;Mycobacterium;Mycobacteriumaviumcomplex(MAC).
MYAV001.D.00017	1	4838766	Mycobacterium_avium_subsp._paratuberculosis_strain_MAPK_JB16/15_chromosome,_complete_genome.	Bacteria;Actinobacteria;Corynebacteriales;Mycobacteriaceae;Mycobacterium;Mycobacteriumaviumcomplex(MAC).
MYAV001.D.00018	1	4838649	Mycobacterium_avium_subsp._paratuberculosis_strain_MAPK_JJ1/13_chromosome,_complete_genome.	Bacteria;Actinobacteria;Corynebacteriales;Mycobacteriaceae;Mycobacterium;Mycobacteriumaviumcomplex(MAC).
MYAV001.D.00019	1	4907428	Mycobacterium_avium_subsp._paratuberculosis_strain_Telford_chromosome,_complete_genome.	Bacteria;Actinobacteria;Corynebacteriales;Mycobacteriaceae;Mycobacterium;Mycobacteriumaviumcomplex(MAC).
MYAV001.D.00020	1	5499921	Mycobacterium_avium_subsp._hominissuis_strain_mc2_2500_chromosome,_complete_genome.	Bacteria;Actinobacteria;Corynebacteriales;Mycobacteriaceae;Mycobacterium;Mycobacteriumaviumcomplex(MAC).
MYCH004.D.00001	1	6330036	Mycobacterium_chimaera_strain_AH16_chromosome,_complete_genome.	Bacteria;Actinobacteria;Corynebacteriales;Mycobacteriaceae;Mycobacterium;Mycobacteriumaviumcomplex(MAC).
MYCH004.D.00002	1	6247694	Mycobacterium_chimaera_strain_CDC_2015-22-71,_complete_genome.	Bacteria;Actinobacteria;Corynebacteriales;Mycobacteriaceae;Mycobacterium;Mycobacteriumaviumcomplex(MAC).
MYCH004.D.00003	1	6533653	Mycobacterium_chimaera_strain_ZUERICH-2_chromosome,_complete_genome.	Bacteria;Actinobacteria;Corynebacteriales;Mycobacteriaceae;Mycobacterium;Mycobacteriumaviumcomplex(MAC).
MYCH004.D.00004	1	6379602	Mycobacterium_chimaera_strain_ZUERICH-1_chromosome,_complete_genome.	Bacteria;Actinobacteria;Corynebacteriales;Mycobacteriaceae;Mycobacterium;Mycobacteriumaviumcomplex(MAC).
MYCH004.D.00005	1	6133600	Mycobacterium_chimaera_strain_DSM_44623_chromosome,_complete_genome.	Bacteria;Actinobacteria;Corynebacteriales;Mycobacteriaceae;Mycobacterium;Mycobacteriumaviumcomplex(MAC).
MYCH004.D.00006	1	5938632	Mycobacterium_chimaera_strain_SJ42_chromosome,_complete_genome.	Bacteria;Actinobacteria;Corynebacteriales;Mycobacteriaceae;Mycobacterium;Mycobacteriumaviumcomplex(MAC).
MYCH004.D.00007	1	5751541	Mycobacterium_chimaera_strain_FLAC0070_chromosome,_complete_genome.	Bacteria;Actinobacteria;Corynebacteriales;Mycobacteriaceae;Mycobacterium;Mycobacteriumaviumcomplex(MAC).
MYCH004.D.00008	1	6593403	Mycobacterium_chimaera_strain_Mycobacterium_chimaera_MC045_genome_assembly,_chromosome:_1.	Bacteria;Actinobacteria;Corynebacteriales;Mycobacteriaceae;Mycobacterium;Mycobacteriumaviumcomplex(MAC).
MYCO004.D.00001	1	5581643	Mycobacterium_colombiense_CECT_3035,_complete_genome.	Bacteria;Actinobacteria;Corynebacteriales;Mycobacteriaceae;Mycobacterium;Mycobacteriumaviumcomplex(MAC).
MYIN001.D.00001	1	5402402	Mycobacterium_intracellulare_ATCC_13950,_complete_genome.	Bacteria;Actinobacteria;Corynebacteriales;Mycobacteriaceae;Mycobacterium;Mycobacteriumaviumcomplex(MAC).
MYIN001.D.00002	1	5409696	Mycobacterium_intracellulare_MOTT-02,_complete_genome.	Bacteria;Actinobacteria;Corynebacteriales;Mycobacteriaceae;Mycobacterium;Mycobacteriumaviumcomplex(MAC).
MYIN001.D.00003	1	5589007	Mycobacterium_indicus_pranii_MTCC_9506,_complete_genome.	Bacteria;Actinobacteria;Corynebacteriales;Mycobacteriaceae;Mycobacterium;Mycobacteriumaviumcomplex(MAC).
MYIN001.D.00004	1	5662088	Mycobacterium_intracellulare_subsp._yongonense_05-1390,_complete_sequence.	Bacteria;Actinobacteria;Corynebacteriales;Mycobacteriaceae;Mycobacterium;Mycobacteriumaviumcomplex(MAC).
MYIN001.D.00005	1	5445538	Mycobacterium_yongonense_strain_Asan_36912,_complete_genome.	Bacteria;Actinobacteria;Corynebacteriales;Mycobacteriaceae;Mycobacterium;Mycobacteriumaviumcomplex(MAC).
MYIN001.D.00006	1	5435152	Mycobacterium_yongonense_strain_Asan_36527,_complete_genome.	Bacteria;Actinobacteria;Corynebacteriales;Mycobacteriaceae;Mycobacterium;Mycobacteriumaviumcomplex(MAC).
MYIN001.D.00007	1	5638643	Mycobacterium_intracellulare_strain_FLAC0181_chromosome,_complete_genome.	Bacteria;Actinobacteria;Corynebacteriales;Mycobacteriaceae;Mycobacterium;Mycobacteriumaviumcomplex(MAC).
MYIN001.D.00008	1	5432063	Mycobacterium_intracellulare_strain_FLAC0133_chromosome,_complete_genome.	Bacteria;Actinobacteria;Corynebacteriales;Mycobacteriaceae;Mycobacterium;Mycobacteriumaviumcomplex(MAC).
MYMA004.D.00001	1	5285642	Mycobacterium_marseillense_strain_FLAC0026_chromosome,_complete_genome.	Bacteria;Actinobacteria;Corynebacteriales;Mycobacteriaceae;Mycobacterium;Mycobacteriumaviumcomplex(MAC).
MYPA001.D.00001	1	5501090	Mycobacterium_intracellulare_MOTT-64,_complete_genome.	Bacteria;Actinobacteria;Corynebacteriales;Mycobacteriaceae;Mycobacterium;Mycobacteriumaviumcomplex(MAC).
MYLE003.D.00001	0	4050523	Mycobacterium_lepraemurium_strain_Hawaii_chromosome,_complete_genome.	Bacteria;Actinobacteria;Corynebacteriales;Mycobacteriaceae;Mycobacterium;Mycobacteriumaviumcomplex(MAC).
MYFO001.D.00001	2	6254616	Mycobacterium_fortuitum_strain_CT6,_complete_genome.	Bacteria;Actinobacteria;Corynebacteriales;Mycobacteriaceae;Mycobacterium;Mycobacteriumfortuitumcomplex.
MYSH001.D.00002	2	5207883	Mycobacterium_shigaense_strain_SCY_chromosome,_complete_genome.	Bacteria;Actinobacteria;Corynebacteriales;Mycobacteriaceae;Mycobacterium;Mycobacteriumsimiaecomplex.
MYTE001.D.00001	2	4532317	Mycobacterium_terrae_strain_NCTC10856_genome_assembly,_chromosome:_1.	Bacteria;Actinobacteria;Corynebacteriales;Mycobacteriaceae;Mycobacterium;Mycobacteriumterraecomplex.
MYCA005.D.00001	1	4482059	Mycobacterium_canettii_CIPT_140010059_complete_genome.	Bacteria;Actinobacteria;Corynebacteriales;Mycobacteriaceae;Mycobacterium;Mycobacteriumtuberculosiscomplex.
MYTU001.D.00001	1	4403837	Mycobacterium_tuberculosis_CDC1551,_complete_genome.	Bacteria;Actinobacteria;Corynebacteriales;Mycobacteriaceae;Mycobacterium;Mycobacteriumtuberculosiscomplex.
MYTU001.D.00002	1	4374522	Mycobacterium_bovis_BCG_Pasteur_1173P2,_complete_genome.	Bacteria;Actinobacteria;Corynebacteriales;Mycobacteriaceae;Mycobacterium;Mycobacteriumtuberculosiscomplex.
MYTU001.D.00003	1	4371711	Mycobacterium_bovis_BCG_str._Tokyo_172_DNA,_complete_genome.	Bacteria;Actinobacteria;Corynebacteriales;Mycobacteriaceae;Mycobacterium;Mycobacteriumtuberculosiscomplex.
MYTU001.D.00004	1	4419977	Mycobacterium_tuberculosis_H37Ra,_complete_genome.	Bacteria;Actinobacteria;Corynebacteriales;Mycobacteriaceae;Mycobacterium;Mycobacteriumtuberculosiscomplex.
MYTU001.D.00005	1	4424435	Mycobacterium_tuberculosis_F11,_complete_genome.	Bacteria;Actinobacteria;Corynebacteriales;Mycobacteriaceae;Mycobacterium;Mycobacteriumtuberculosiscomplex.
MYTU001.D.00006	1	4398250	Mycobacterium_tuberculosis_KZN_1435,_complete_genome.	Bacteria;Actinobacteria;Corynebacteriales;Mycobacteriaceae;Mycobacterium;Mycobacteriumtuberculosiscomplex.
MYTU001.D.00007	1	4408224	Mycobacterium_tuberculosis_str._Haarlem,_complete_genome.	Bacteria;Actinobacteria;Corynebacteriales;Mycobacteriaceae;Mycobacterium;Mycobacteriumtuberculosiscomplex.
MYTU001.D.00008	1	4394985	Mycobacterium_tuberculosis_KZN_4207,_complete_genome.	Bacteria;Actinobacteria;Corynebacteriales;Mycobacteriaceae;Mycobacterium;Mycobacteriumtuberculosiscomplex.
MYTU001.D.00009	1	4399120	Mycobacterium_tuberculosis_KZN_605,_complete_genome.	Bacteria;Actinobacteria;Corynebacteriales;Mycobacteriaceae;Mycobacterium;Mycobacteriumtuberculosiscomplex.
MYTU001.D.00010	1	4418548	Mycobacterium_tuberculosis_W-148,_complete_genome.	Bacteria;Actinobacteria;Corynebacteriales;Mycobacteriaceae;Mycobacterium;Mycobacteriumtuberculosiscomplex.
MYTU001.D.00011	1	4334064	Mycobacterium_bovis_BCG_str._ATCC_35743,_complete_genome.	Bacteria;Actinobacteria;Corynebacteriales;Mycobacteriaceae;Mycobacterium;Mycobacteriumtuberculosiscomplex.
MYTU001.D.00012	1	4349904	Mycobacterium_bovis_AF2122/97_genome_assembly,_chromosome:_Mycobacterium_bovis_AF2122/97.	Bacteria;Actinobacteria;Corynebacteriales;Mycobacteriaceae;Mycobacterium;Mycobacteriumtuberculosiscomplex.
MYTU001.D.00013	1	4411532	Mycobacterium_tuberculosis_H37Rv,_complete_genome.	Bacteria;Actinobacteria;Corynebacteriales;Mycobacteriaceae;Mycobacterium;Mycobacteriumtuberculosiscomplex.
MYTU001.D.00014	1	4398525	Mycobacterium_tuberculosis_CTRI-2,_complete_genome.	Bacteria;Actinobacteria;Corynebacteriales;Mycobacteriaceae;Mycobacterium;Mycobacteriumtuberculosiscomplex.
MYTU001.D.00015	1	4350386	Mycobacterium_bovis_BCG_str._Mexico,_complete_genome.	Bacteria;Actinobacteria;Corynebacteriales;Mycobacteriaceae;Mycobacterium;Mycobacteriumtuberculosiscomplex.
MYTU001.D.00016	1	4389314	Mycobacterium_africanum_GM041182_complete_genome.	Bacteria;Actinobacteria;Corynebacteriales;Mycobacteriaceae;Mycobacterium;Mycobacteriumtuberculosiscomplex.
MYTU001.D.00017	1	4405981	Mycobacterium_tuberculosis_CCDC5180,_complete_genome.	Bacteria;Actinobacteria;Corynebacteriales;Mycobacteriaceae;Mycobacterium;Mycobacteriumtuberculosiscomplex.
MYTU001.D.00018	1	4411709	Mycobacterium_tuberculosis_H37Rv,_complete_genome.	Bacteria;Actinobacteria;Corynebacteriales;Mycobacteriaceae;Mycobacterium;Mycobacteriumtuberculosiscomplex.
MYTU001.D.00019	1	4421197	Mycobacterium_tuberculosis_7199-99_complete_genome.	Bacteria;Actinobacteria;Corynebacteriales;Mycobacteriaceae;Mycobacterium;Mycobacteriumtuberculosiscomplex.
MYTU001.D.00020	1	4376711	Mycobacterium_bovis_BCG_str._Korea_1168P,_complete_genome.	Bacteria;Actinobacteria;Corynebacteriales;Mycobacteriaceae;Mycobacterium;Mycobacteriumtuberculosiscomplex.
MYTU001.D.00021	1	4392353	Mycobacterium_tuberculosis_str._Erdman_=_ATCC_35801_DNA,_complete_genome.	Bacteria;Actinobacteria;Corynebacteriales;Mycobacteriaceae;Mycobacterium;Mycobacteriumtuberculosiscomplex.
MYTU001.D.00022	1	4411128	Mycobacterium_tuberculosis_str._Beijing/NITR203,_complete_genome.	Bacteria;Actinobacteria;Corynebacteriales;Mycobacteriaceae;Mycobacterium;Mycobacteriumtuberculosiscomplex.
MYTU001.D.00023	1	4390306	Mycobacterium_tuberculosis_EAI5/NITR206,_complete_genome.	Bacteria;Actinobacteria;Corynebacteriales;Mycobacteriaceae;Mycobacterium;Mycobacteriumtuberculosiscomplex.
MYTU001.D.00024	1	4414325	Mycobacterium_tuberculosis_CCDC5079,_complete_genome.	Bacteria;Actinobacteria;Corynebacteriales;Mycobacteriaceae;Mycobacterium;Mycobacteriumtuberculosiscomplex.
MYTU001.D.00025	1	4391174	Mycobacterium_tuberculosis_EAI5,_complete_genome.	Bacteria;Actinobacteria;Corynebacteriales;Mycobacteriaceae;Mycobacterium;Mycobacteriumtuberculosiscomplex.
MYTU001.D.00026	1	4407929	Mycobacterium_tuberculosis_HKBS1,_complete_genome.	Bacteria;Actinobacteria;Corynebacteriales;Mycobacteriaceae;Mycobacterium;Mycobacteriumtuberculosiscomplex.
MYTU001.D.00027	1	4401899	Mycobacterium_tuberculosis_BT2,_complete_genome.	Bacteria;Actinobacteria;Corynebacteriales;Mycobacteriaceae;Mycobacterium;Mycobacteriumtuberculosiscomplex.
MYTU001.D.00028	1	4399405	Mycobacterium_tuberculosis_BT1,_complete_genome.	Bacteria;Actinobacteria;Corynebacteriales;Mycobacteriaceae;Mycobacterium;Mycobacteriumtuberculosiscomplex.
MYTU001.D.00029	1	4414346	Mycobacterium_tuberculosis_CCDC5180,_complete_genome.	Bacteria;Actinobacteria;Corynebacteriales;Mycobacteriaceae;Mycobacterium;Mycobacteriumtuberculosiscomplex.
MYTU001.D.00030	1	4385518	Mycobacterium_tuberculosis_K,_complete_genome.	Bacteria;Actinobacteria;Corynebacteriales;Mycobacteriaceae;Mycobacterium;Mycobacteriumtuberculosiscomplex.
MYTU001.D.00031	1	4410788	Mycobacterium_tuberculosis_strain_KIT87190,_complete_genome.	Bacteria;Actinobacteria;Corynebacteriales;Mycobacteriaceae;Mycobacterium;Mycobacteriumtuberculosiscomplex.
MYTU001.D.00032	1	4411507	Mycobacterium_tuberculosis_strain_ZMC13-264,_complete_genome.	Bacteria;Actinobacteria;Corynebacteriales;Mycobacteriaceae;Mycobacterium;Mycobacteriumtuberculosiscomplex.
MYTU001.D.00033	1	4411515	Mycobacterium_tuberculosis_strain_ZMC13-88,_complete_genome.	Bacteria;Actinobacteria;Corynebacteriales;Mycobacteriaceae;Mycobacterium;Mycobacteriumtuberculosiscomplex.
MYTU001.D.00034	1	4379376	Mycobacterium_tuberculosis_strain_96075,_complete_genome.	Bacteria;Actinobacteria;Corynebacteriales;Mycobacteriaceae;Mycobacterium;Mycobacteriumtuberculosiscomplex.
MYTU001.D.00035	1	4410945	Mycobacterium_tuberculosis_strain_96121,_complete_genome.	Bacteria;Actinobacteria;Corynebacteriales;Mycobacteriaceae;Mycobacterium;Mycobacteriumtuberculosiscomplex.
MYTU001.D.00036	1	4412379	Mycobacterium_tuberculosis_49-02_complete_genome.	Bacteria;Actinobacteria;Corynebacteriales;Mycobacteriaceae;Mycobacterium;Mycobacteriumtuberculosiscomplex.
MYTU001.D.00037	1	4410911	Mycobacterium_tuberculosis_H37RvSiena,_complete_genome.	Bacteria;Actinobacteria;Corynebacteriales;Mycobacteriaceae;Mycobacterium;Mycobacteriumtuberculosiscomplex.
MYTU001.D.00038	1	4415078	Mycobacterium_tuberculosis_str._Kurono_DNA,_complete_genome.	Bacteria;Actinobacteria;Corynebacteriales;Mycobacteriaceae;Mycobacterium;Mycobacteriumtuberculosiscomplex.
MYTU001.D.00039	1	4347648	Mycobacterium_bovis_strain_SP38,_complete_genome.	Bacteria;Actinobacteria;Corynebacteriales;Mycobacteriaceae;Mycobacterium;Mycobacteriumtuberculosiscomplex.
MYTU001.D.00040	1	4340116	Mycobacterium_bovis_BCG_str._Moreau_RDJ_complete_genome.	Bacteria;Actinobacteria;Corynebacteriales;Mycobacteriaceae;Mycobacterium;Mycobacteriumtuberculosiscomplex.
MYTU001.D.00041	1	4410431	Mycobacterium_bovis_BCG_strain_3281,_complete_genome.	Bacteria;Actinobacteria;Corynebacteriales;Mycobacteriaceae;Mycobacterium;Mycobacteriumtuberculosiscomplex.
MYTU001.D.00042	1	4351712	Mycobacterium_bovis_strain_1595,_complete_genome.	Bacteria;Actinobacteria;Corynebacteriales;Mycobacteriaceae;Mycobacterium;Mycobacteriumtuberculosiscomplex.
MYTU001.D.00043	1	4370138	Mycobacterium_bovis_BCG_strain_Russia_368,_complete_genome.	Bacteria;Actinobacteria;Corynebacteriales;Mycobacteriaceae;Mycobacterium;Mycobacteriumtuberculosiscomplex.
MYTU001.D.00044	1	4411829	Mycobacterium_tuberculosis_strain_SCAID_187.0_chromosome,_complete_genome.	Bacteria;Actinobacteria;Corynebacteriales;Mycobacteriaceae;Mycobacterium;Mycobacteriumtuberculosiscomplex.
MYTU001.D.00045	1	4370705	Mycobacterium_bovis_strain_BCG-1_(Russia),_complete_genome.	Bacteria;Actinobacteria;Corynebacteriales;Mycobacteriaceae;Mycobacterium;Mycobacteriumtuberculosiscomplex.
MYTU001.D.00046	1	4421903	Mycobacterium_tuberculosis_strain_F28,_complete_genome.	Bacteria;Actinobacteria;Corynebacteriales;Mycobacteriaceae;Mycobacterium;Mycobacteriumtuberculosiscomplex.
MYTU001.D.00047	1	4401829	Mycobacterium_tuberculosis_strain_22115,_complete_genome.	Bacteria;Actinobacteria;Corynebacteriales;Mycobacteriaceae;Mycobacterium;Mycobacteriumtuberculosiscomplex.
MYTU001.D.00048	1	4399422	Mycobacterium_tuberculosis_strain_22103,_complete_genome.	Bacteria;Actinobacteria;Corynebacteriales;Mycobacteriaceae;Mycobacterium;Mycobacteriumtuberculosiscomplex.
MYTU001.D.00049	1	4426489	Mycobacterium_tuberculosis_strain_26105,_complete_genome.	Bacteria;Actinobacteria;Corynebacteriales;Mycobacteriaceae;Mycobacterium;Mycobacteriumtuberculosiscomplex.
MYTU001.D.00050	1	4371707	Mycobacterium_bovis_BCG_str._Tokyo_172_substrain_TRCS,_complete_genome.	Bacteria;Actinobacteria;Corynebacteriales;Mycobacteriaceae;Mycobacterium;Mycobacteriumtuberculosiscomplex.
MYTU001.D.00051	1	4406628	Mycobacterium_tuberculosis_strain_SCAID_320.0_chromosome,_complete_genome.	Bacteria;Actinobacteria;Corynebacteriales;Mycobacteriaceae;Mycobacterium;Mycobacteriumtuberculosiscomplex.
MYTU001.D.00052	1	4439387	Mycobacterium_tuberculosis_strain_SCAID_252.0_chromosome,_complete_genome.	Bacteria;Actinobacteria;Corynebacteriales;Mycobacteriaceae;Mycobacterium;Mycobacteriumtuberculosiscomplex.
MYTU001.D.00053	1	4378588	Mycobacterium_tuberculosis_strain_Beijing,_complete_genome.	Bacteria;Actinobacteria;Corynebacteriales;Mycobacteriaceae;Mycobacterium;Mycobacteriumtuberculosiscomplex.
MYTU001.D.00054	1	4402033	Mycobacterium_tuberculosis_strain_1458,_complete_genome.	Bacteria;Actinobacteria;Corynebacteriales;Mycobacteriaceae;Mycobacterium;Mycobacteriumtuberculosiscomplex.
MYTU001.D.00055	1	4425860	Mycobacterium_tuberculosis_strain_TB282_chromosome,_complete_genome.	Bacteria;Actinobacteria;Corynebacteriales;Mycobacteriaceae;Mycobacterium;Mycobacteriumtuberculosiscomplex.
MYTU001.D.00056	1	4386132	Mycobacterium_tuberculosis_strain_I0004241-1,_complete_genome.	Bacteria;Actinobacteria;Corynebacteriales;Mycobacteriaceae;Mycobacterium;Mycobacteriumtuberculosiscomplex.
MYTU001.D.00057	1	4359825	Mycobacterium_tuberculosis_strain_M0018684-2,_complete_genome.	Bacteria;Actinobacteria;Corynebacteriales;Mycobacteriaceae;Mycobacterium;Mycobacteriumtuberculosiscomplex.
MYTU001.D.00058	1	4365724	Mycobacterium_tuberculosis_strain_I0004000-1,_complete_genome.	Bacteria;Actinobacteria;Corynebacteriales;Mycobacteriaceae;Mycobacterium;Mycobacteriumtuberculosiscomplex.
MYTU001.D.00059	1	4376067	Mycobacterium_tuberculosis_strain_I0002801-4,_complete_genome.	Bacteria;Actinobacteria;Corynebacteriales;Mycobacteriaceae;Mycobacterium;Mycobacteriumtuberculosiscomplex.
MYTU001.D.00060	1	4385578	Mycobacterium_tuberculosis_strain_I0002353-6,_complete_genome.	Bacteria;Actinobacteria;Corynebacteriales;Mycobacteriaceae;Mycobacterium;Mycobacteriumtuberculosiscomplex.
MYTU001.D.00061	1	4386447	Mycobacterium_tuberculosis_strain_M0002959-6,_complete_genome.	Bacteria;Actinobacteria;Corynebacteriales;Mycobacteriaceae;Mycobacterium;Mycobacteriumtuberculosiscomplex.
MYTU001.D.00062	1	4411511	Mycobacterium_tuberculosis_strain_DK9897,_complete_genome.	Bacteria;Actinobacteria;Corynebacteriales;Mycobacteriaceae;Mycobacterium;Mycobacteriumtuberculosiscomplex.
MYTU001.D.00063	1	4426109	Mycobacterium_tuberculosis_H37Ra_chromosome,_complete_genome.	Bacteria;Actinobacteria;Corynebacteriales;Mycobacteriaceae;Mycobacterium;Mycobacteriumtuberculosiscomplex.
MYTU001.D.00064	1	4433542	Mycobacterium_tuberculosis_strain_MTB1,_complete_genome.	Bacteria;Actinobacteria;Corynebacteriales;Mycobacteriaceae;Mycobacterium;Mycobacteriumtuberculosiscomplex.
MYTU001.D.00065	1	4427062	Mycobacterium_tuberculosis_strain_Beijing-like/35049_chromosome,_complete_genome.	Bacteria;Actinobacteria;Corynebacteriales;Mycobacteriaceae;Mycobacterium;Mycobacteriumtuberculosiscomplex.
MYTU001.D.00066	1	4441591	Mycobacterium_tuberculosis_strain_Beijing-like/36918_chromosome,_complete_genome.	Bacteria;Actinobacteria;Corynebacteriales;Mycobacteriaceae;Mycobacterium;Mycobacteriumtuberculosiscomplex.
MYTU001.D.00067	1	4431885	Mycobacterium_tuberculosis_strain_Beijing-like/38774_chromosome,_complete_genome.	Bacteria;Actinobacteria;Corynebacteriales;Mycobacteriaceae;Mycobacterium;Mycobacteriumtuberculosiscomplex.
MYTU001.D.00068	1	4406925	Mycobacterium_tuberculosis_strain_Beijing/391_chromosome,_complete_genome.	Bacteria;Actinobacteria;Corynebacteriales;Mycobacteriaceae;Mycobacterium;Mycobacteriumtuberculosiscomplex.
MYTU001.D.00069	1	4444417	Mycobacterium_tuberculosis_strain_Beijing-like/50148_chromosome,_complete_genome.	Bacteria;Actinobacteria;Corynebacteriales;Mycobacteriaceae;Mycobacterium;Mycobacteriumtuberculosiscomplex.
MYTU001.D.00070	1	4380156	Mycobacterium_tuberculosis_strain_Beijing-like/1104_chromosome,_complete_genome.	Bacteria;Actinobacteria;Corynebacteriales;Mycobacteriaceae;Mycobacterium;Mycobacteriumtuberculosiscomplex.
MYTU001.D.00071	1	4417716	Mycobacterium_tuberculosis_strain_MTB2_chromosome,_complete_genome.	Bacteria;Actinobacteria;Corynebacteriales;Mycobacteriaceae;Mycobacterium;Mycobacteriumtuberculosiscomplex.
MYTU001.D.00072	1	4380602	Mycobacterium_tuberculosis_DNA,_complete_genome,_strain:_NCGM946K2.	Bacteria;Actinobacteria;Corynebacteriales;Mycobacteriaceae;Mycobacterium;Mycobacteriumtuberculosiscomplex.
MYTU001.D.00073	1	4399916	Mycobacterium_tuberculosis_DNA,_complete_genome,_strain:_HN-024.	Bacteria;Actinobacteria;Corynebacteriales;Mycobacteriaceae;Mycobacterium;Mycobacteriumtuberculosiscomplex.
MYTU001.D.00074	1	4411033	Mycobacterium_tuberculosis_DNA,_complete_genome,_strain:_HN-205.	Bacteria;Actinobacteria;Corynebacteriales;Mycobacteriaceae;Mycobacterium;Mycobacteriumtuberculosiscomplex.
MYTU001.D.00075	1	4421540	Mycobacterium_tuberculosis_DNA,_complete_genome,_strain:_HN-321.	Bacteria;Actinobacteria;Corynebacteriales;Mycobacteriaceae;Mycobacterium;Mycobacteriumtuberculosiscomplex.
MYTU001.D.00076	1	4413362	Mycobacterium_tuberculosis_DNA,_complete_genome,_strain:_HN-506.	Bacteria;Actinobacteria;Corynebacteriales;Mycobacteriaceae;Mycobacterium;Mycobacteriumtuberculosiscomplex.
MYTU001.D.00077	1	4411288	Mycobacterium_tuberculosis_strain_CSV4519_chromosome,_complete_genome.	Bacteria;Actinobacteria;Corynebacteriales;Mycobacteriaceae;Mycobacterium;Mycobacteriumtuberculosiscomplex.
MYTU001.D.00078	1	4411271	Mycobacterium_tuberculosis_strain_CSV4644_chromosome,_complete_genome.	Bacteria;Actinobacteria;Corynebacteriales;Mycobacteriaceae;Mycobacterium;Mycobacteriumtuberculosiscomplex.
MYTU001.D.00079	1	4411312	Mycobacterium_tuberculosis_strain_CSV5769_chromosome,_complete_genome.	Bacteria;Actinobacteria;Corynebacteriales;Mycobacteriaceae;Mycobacterium;Mycobacteriumtuberculosiscomplex.
MYTU001.D.00080	1	4411180	Mycobacterium_tuberculosis_strain_CSV10399_chromosome,_complete_genome.	Bacteria;Actinobacteria;Corynebacteriales;Mycobacteriaceae;Mycobacterium;Mycobacteriumtuberculosiscomplex.
MYTU001.D.00081	1	4411382	Mycobacterium_tuberculosis_strain_CSV11678_chromosome,_complete_genome.	Bacteria;Actinobacteria;Corynebacteriales;Mycobacteriaceae;Mycobacterium;Mycobacteriumtuberculosiscomplex.
MYTU001.D.00082	1	4411180	Mycobacterium_tuberculosis_strain_LE486_chromosome,_complete_genome.	Bacteria;Actinobacteria;Corynebacteriales;Mycobacteriaceae;Mycobacterium;Mycobacteriumtuberculosiscomplex.
MYTU001.D.00083	1	4411208	Mycobacterium_tuberculosis_strain_LE492_chromosome,_complete_genome.	Bacteria;Actinobacteria;Corynebacteriales;Mycobacteriaceae;Mycobacterium;Mycobacteriumtuberculosiscomplex.
MYTU001.D.00084	1	4411436	Mycobacterium_tuberculosis_strain_LN180_chromosome,_complete_genome.	Bacteria;Actinobacteria;Corynebacteriales;Mycobacteriaceae;Mycobacterium;Mycobacteriumtuberculosiscomplex.
MYTU001.D.00085	1	4411353	Mycobacterium_tuberculosis_strain_LN2358_chromosome,_complete_genome.	Bacteria;Actinobacteria;Corynebacteriales;Mycobacteriaceae;Mycobacterium;Mycobacteriumtuberculosiscomplex.
MYTU001.D.00086	1	4411315	Mycobacterium_tuberculosis_strain_LN3756_chromosome,_complete_genome.	Bacteria;Actinobacteria;Corynebacteriales;Mycobacteriaceae;Mycobacterium;Mycobacteriumtuberculosiscomplex.
MYTU001.D.00087	1	4411280	Mycobacterium_tuberculosis_strain_MDRDM260_chromosome,_complete_genome.	Bacteria;Actinobacteria;Corynebacteriales;Mycobacteriaceae;Mycobacterium;Mycobacteriumtuberculosiscomplex.
MYTU001.D.00088	1	4411215	Mycobacterium_tuberculosis_strain_MDRDM627_chromosome,_complete_genome.	Bacteria;Actinobacteria;Corynebacteriales;Mycobacteriaceae;Mycobacterium;Mycobacteriumtuberculosiscomplex.
MYTU001.D.00089	1	4411148	Mycobacterium_tuberculosis_strain_MDRDM1098_chromosome,_complete_genome.	Bacteria;Actinobacteria;Corynebacteriales;Mycobacteriaceae;Mycobacterium;Mycobacteriumtuberculosiscomplex.
MYTU001.D.00090	1	4411121	Mycobacterium_tuberculosis_strain_MDRMA2491_chromosome,_complete_genome.	Bacteria;Actinobacteria;Corynebacteriales;Mycobacteriaceae;Mycobacterium;Mycobacteriumtuberculosiscomplex.
MYTU001.D.00091	1	4411217	Mycobacterium_tuberculosis_strain_ME1473_chromosome,_complete_genome.	Bacteria;Actinobacteria;Corynebacteriales;Mycobacteriaceae;Mycobacterium;Mycobacteriumtuberculosiscomplex.
MYTU001.D.00092	1	4411143	Mycobacterium_tuberculosis_strain_TBDM425_chromosome,_complete_genome.	Bacteria;Actinobacteria;Corynebacteriales;Mycobacteriaceae;Mycobacterium;Mycobacteriumtuberculosiscomplex.
MYTU001.D.00093	1	4411318	Mycobacterium_tuberculosis_strain_TBV5000_chromosome,_complete_genome.	Bacteria;Actinobacteria;Corynebacteriales;Mycobacteriaceae;Mycobacterium;Mycobacteriumtuberculosiscomplex.
MYTU001.D.00094	1	4411331	Mycobacterium_tuberculosis_strain_TBV5362_chromosome,_complete_genome.	Bacteria;Actinobacteria;Corynebacteriales;Mycobacteriaceae;Mycobacterium;Mycobacteriumtuberculosiscomplex.
MYTU001.D.00095	1	4411398	Mycobacterium_tuberculosis_strain_TBV5365_chromosome,_complete_genome.	Bacteria;Actinobacteria;Corynebacteriales;Mycobacteriaceae;Mycobacterium;Mycobacteriumtuberculosiscomplex.
MYTU001.D.00096	1	4411342	Mycobacterium_tuberculosis_strain_SLM036_chromosome,_complete_genome.	Bacteria;Actinobacteria;Corynebacteriales;Mycobacteriaceae;Mycobacterium;Mycobacteriumtuberculosiscomplex.
MYTU001.D.00097	1	4411408	Mycobacterium_tuberculosis_strain_SLM040_chromosome,_complete_genome.	Bacteria;Actinobacteria;Corynebacteriales;Mycobacteriaceae;Mycobacterium;Mycobacteriumtuberculosiscomplex.
MYTU001.D.00098	1	4411306	Mycobacterium_tuberculosis_strain_SLM056_chromosome,_complete_genome.	Bacteria;Actinobacteria;Corynebacteriales;Mycobacteriaceae;Mycobacterium;Mycobacteriumtuberculosiscomplex.
MYTU001.D.00099	1	4411134	Mycobacterium_tuberculosis_strain_SLM060_chromosome,_complete_genome.	Bacteria;Actinobacteria;Corynebacteriales;Mycobacteriaceae;Mycobacterium;Mycobacteriumtuberculosiscomplex.
MYTU001.D.00100	1	4411337	Mycobacterium_tuberculosis_strain_SLM063_chromosome,_complete_genome.	Bacteria;Actinobacteria;Corynebacteriales;Mycobacteriaceae;Mycobacterium;Mycobacteriumtuberculosiscomplex.
MYTU001.D.00101	1	4411385	Mycobacterium_tuberculosis_strain_SLM088_chromosome,_complete_genome.	Bacteria;Actinobacteria;Corynebacteriales;Mycobacteriaceae;Mycobacterium;Mycobacteriumtuberculosiscomplex.
MYTU001.D.00102	1	4411394	Mycobacterium_tuberculosis_strain_SLM100_chromosome,_complete_genome.	Bacteria;Actinobacteria;Corynebacteriales;Mycobacteriaceae;Mycobacterium;Mycobacteriumtuberculosiscomplex.
MYTU001.D.00103	1	4411115	Mycobacterium_tuberculosis_strain_CSV383_chromosome,_complete_genome.	Bacteria;Actinobacteria;Corynebacteriales;Mycobacteriaceae;Mycobacterium;Mycobacteriumtuberculosiscomplex.
MYTU001.D.00104	1	4411439	Mycobacterium_tuberculosis_strain_CSV3611_chromosome,_complete_genome.	Bacteria;Actinobacteria;Corynebacteriales;Mycobacteriaceae;Mycobacterium;Mycobacteriumtuberculosiscomplex.
MYTU001.D.00105	1	4411230	Mycobacterium_tuberculosis_strain_CSV9577_chromosome,_complete_genome.	Bacteria;Actinobacteria;Corynebacteriales;Mycobacteriaceae;Mycobacterium;Mycobacteriumtuberculosiscomplex.
MYTU001.D.00106	1	4411412	Mycobacterium_tuberculosis_strain_LE13_chromosome,_complete_genome.	Bacteria;Actinobacteria;Corynebacteriales;Mycobacteriaceae;Mycobacterium;Mycobacteriumtuberculosiscomplex.
MYTU001.D.00107	1	4411415	Mycobacterium_tuberculosis_strain_LE63_chromosome,_complete_genome.	Bacteria;Actinobacteria;Corynebacteriales;Mycobacteriaceae;Mycobacterium;Mycobacteriumtuberculosiscomplex.
MYTU001.D.00108	1	4411211	Mycobacterium_tuberculosis_strain_LE76_chromosome,_complete_genome.	Bacteria;Actinobacteria;Corynebacteriales;Mycobacteriaceae;Mycobacterium;Mycobacteriumtuberculosiscomplex.
MYTU001.D.00109	1	4411475	Mycobacterium_tuberculosis_strain_LE79_chromosome,_complete_genome.	Bacteria;Actinobacteria;Corynebacteriales;Mycobacteriaceae;Mycobacterium;Mycobacteriumtuberculosiscomplex.
MYTU001.D.00110	1	4411243	Mycobacterium_tuberculosis_strain_LE103_chromosome,_complete_genome.	Bacteria;Actinobacteria;Corynebacteriales;Mycobacteriaceae;Mycobacterium;Mycobacteriumtuberculosiscomplex.
MYTU001.D.00111	1	4411137	Mycobacterium_tuberculosis_strain_LE371_chromosome,_complete_genome.	Bacteria;Actinobacteria;Corynebacteriales;Mycobacteriaceae;Mycobacterium;Mycobacteriumtuberculosiscomplex.
MYTU001.D.00112	1	4411365	Mycobacterium_tuberculosis_strain_LE410_chromosome,_complete_genome.	Bacteria;Actinobacteria;Corynebacteriales;Mycobacteriaceae;Mycobacterium;Mycobacteriumtuberculosiscomplex.
MYTU001.D.00113	1	4411186	Mycobacterium_tuberculosis_strain_LN55_chromosome,_complete_genome.	Bacteria;Actinobacteria;Corynebacteriales;Mycobacteriaceae;Mycobacterium;Mycobacteriumtuberculosiscomplex.
MYTU001.D.00114	1	4411340	Mycobacterium_tuberculosis_strain_LN317_chromosome,_complete_genome.	Bacteria;Actinobacteria;Corynebacteriales;Mycobacteriaceae;Mycobacterium;Mycobacteriumtuberculosiscomplex.
MYTU001.D.00115	1	4411321	Mycobacterium_tuberculosis_strain_LN763_chromosome,_complete_genome.	Bacteria;Actinobacteria;Corynebacteriales;Mycobacteriaceae;Mycobacterium;Mycobacteriumtuberculosiscomplex.
MYTU001.D.00116	1	4411331	Mycobacterium_tuberculosis_strain_LN2978_chromosome,_complete_genome.	Bacteria;Actinobacteria;Corynebacteriales;Mycobacteriaceae;Mycobacterium;Mycobacteriumtuberculosiscomplex.
MYTU001.D.00117	1	4411326	Mycobacterium_tuberculosis_strain_LN3584_chromosome,_complete_genome.	Bacteria;Actinobacteria;Corynebacteriales;Mycobacteriaceae;Mycobacterium;Mycobacteriumtuberculosiscomplex.
MYTU001.D.00118	1	4411379	Mycobacterium_tuberculosis_strain_LN3588_chromosome,_complete_genome.	Bacteria;Actinobacteria;Corynebacteriales;Mycobacteriaceae;Mycobacterium;Mycobacteriumtuberculosiscomplex.
MYTU001.D.00119	1	4411392	Mycobacterium_tuberculosis_strain_LN3589_chromosome,_complete_genome.	Bacteria;Actinobacteria;Corynebacteriales;Mycobacteriaceae;Mycobacterium;Mycobacteriumtuberculosiscomplex.
MYTU001.D.00120	1	4411494	Mycobacterium_tuberculosis_strain_LN3668_chromosome,_complete_genome.	Bacteria;Actinobacteria;Corynebacteriales;Mycobacteriaceae;Mycobacterium;Mycobacteriumtuberculosiscomplex.
MYTU001.D.00121	1	4411335	Mycobacterium_tuberculosis_strain_LN3672_chromosome,_complete_genome.	Bacteria;Actinobacteria;Corynebacteriales;Mycobacteriaceae;Mycobacterium;Mycobacteriumtuberculosiscomplex.
MYTU001.D.00122	1	4411449	Mycobacterium_tuberculosis_strain_LN3695_chromosome,_complete_genome.	Bacteria;Actinobacteria;Corynebacteriales;Mycobacteriaceae;Mycobacterium;Mycobacteriumtuberculosiscomplex.
MYTU001.D.00123	1	4411392	Mycobacterium_tuberculosis_strain_LN1100_chromosome,_complete_genome.	Bacteria;Actinobacteria;Corynebacteriales;Mycobacteriaceae;Mycobacterium;Mycobacteriumtuberculosiscomplex.
MYTU001.D.00124	1	4411299	Mycobacterium_tuberculosis_strain_LN1856_chromosome,_complete_genome.	Bacteria;Actinobacteria;Corynebacteriales;Mycobacteriaceae;Mycobacterium;Mycobacteriumtuberculosiscomplex.
MYTU001.D.00125	1	4411327	Mycobacterium_tuberculosis_strain_LN2900_chromosome,_complete_genome.	Bacteria;Actinobacteria;Corynebacteriales;Mycobacteriaceae;Mycobacterium;Mycobacteriumtuberculosiscomplex.
MYTU001.D.00126	1	4411315	Mycobacterium_tuberculosis_strain_MDRDM827_chromosome,_complete_genome.	Bacteria;Actinobacteria;Corynebacteriales;Mycobacteriaceae;Mycobacterium;Mycobacteriumtuberculosiscomplex.
MYTU001.D.00127	1	4411290	Mycobacterium_tuberculosis_strain_MDRMA203_chromosome,_complete_genome.	Bacteria;Actinobacteria;Corynebacteriales;Mycobacteriaceae;Mycobacterium;Mycobacteriumtuberculosiscomplex.
MYTU001.D.00128	1	4411338	Mycobacterium_tuberculosis_strain_MDRMA701_chromosome,_complete_genome.	Bacteria;Actinobacteria;Corynebacteriales;Mycobacteriaceae;Mycobacterium;Mycobacteriumtuberculosiscomplex.
MYTU001.D.00129	1	4411432	Mycobacterium_tuberculosis_strain_MDRMA863_chromosome,_complete_genome.	Bacteria;Actinobacteria;Corynebacteriales;Mycobacteriaceae;Mycobacterium;Mycobacteriumtuberculosiscomplex.
MYTU001.D.00130	1	4411159	Mycobacterium_tuberculosis_strain_MDRMA1565_chromosome,_complete_genome.	Bacteria;Actinobacteria;Corynebacteriales;Mycobacteriaceae;Mycobacterium;Mycobacteriumtuberculosiscomplex.
MYTU001.D.00131	1	4411229	Mycobacterium_tuberculosis_strain_MDRMA2019_chromosome,_complete_genome.	Bacteria;Actinobacteria;Corynebacteriales;Mycobacteriaceae;Mycobacterium;Mycobacteriumtuberculosiscomplex.
MYTU001.D.00132	1	4411479	Mycobacterium_tuberculosis_strain_MDRMA2082_chromosome,_complete_genome.	Bacteria;Actinobacteria;Corynebacteriales;Mycobacteriaceae;Mycobacterium;Mycobacteriumtuberculosiscomplex.
MYTU001.D.00133	1	4411352	Mycobacterium_tuberculosis_strain_MDRMA2260_chromosome,_complete_genome.	Bacteria;Actinobacteria;Corynebacteriales;Mycobacteriaceae;Mycobacterium;Mycobacteriumtuberculosiscomplex.
MYTU001.D.00134	1	4411454	Mycobacterium_tuberculosis_strain_MDRMA2441_chromosome,_complete_genome.	Bacteria;Actinobacteria;Corynebacteriales;Mycobacteriaceae;Mycobacterium;Mycobacteriumtuberculosiscomplex.
MYTU001.D.00135	1	4411157	Mycobacterium_tuberculosis_strain_TBDM1506_chromosome,_complete_genome.	Bacteria;Actinobacteria;Corynebacteriales;Mycobacteriaceae;Mycobacterium;Mycobacteriumtuberculosiscomplex.
MYTU001.D.00136	1	4411316	Mycobacterium_tuberculosis_strain_TBDM2189_chromosome,_complete_genome.	Bacteria;Actinobacteria;Corynebacteriales;Mycobacteriaceae;Mycobacterium;Mycobacteriumtuberculosiscomplex.
MYTU001.D.00137	1	4411284	Mycobacterium_tuberculosis_strain_TBDM2444_chromosome,_complete_genome.	Bacteria;Actinobacteria;Corynebacteriales;Mycobacteriaceae;Mycobacterium;Mycobacteriumtuberculosiscomplex.
MYTU001.D.00138	1	4411314	Mycobacterium_tuberculosis_strain_TBDM2487_chromosome,_complete_genome.	Bacteria;Actinobacteria;Corynebacteriales;Mycobacteriaceae;Mycobacterium;Mycobacteriumtuberculosiscomplex.
MYTU001.D.00139	1	4411369	Mycobacterium_tuberculosis_strain_TBDM2489_chromosome,_complete_genome.	Bacteria;Actinobacteria;Corynebacteriales;Mycobacteriaceae;Mycobacterium;Mycobacteriumtuberculosiscomplex.
MYTU001.D.00140	1	4411457	Mycobacterium_tuberculosis_strain_TBDM2699_chromosome,_complete_genome.	Bacteria;Actinobacteria;Corynebacteriales;Mycobacteriaceae;Mycobacterium;Mycobacteriumtuberculosiscomplex.
MYTU001.D.00141	1	4411442	Mycobacterium_tuberculosis_strain_TBDM2717_chromosome,_complete_genome.	Bacteria;Actinobacteria;Corynebacteriales;Mycobacteriaceae;Mycobacterium;Mycobacteriumtuberculosiscomplex.
MYTU001.D.00142	1	4411310	Mycobacterium_tuberculosis_strain_TBV4766_chromosome,_complete_genome.	Bacteria;Actinobacteria;Corynebacteriales;Mycobacteriaceae;Mycobacterium;Mycobacteriumtuberculosiscomplex.
MYTU001.D.00143	1	4411173	Mycobacterium_tuberculosis_strain_TBV4768_chromosome,_complete_genome.	Bacteria;Actinobacteria;Corynebacteriales;Mycobacteriaceae;Mycobacterium;Mycobacteriumtuberculosiscomplex.
MYTU001.D.00144	1	4411414	Mycobacterium_tuberculosis_strain_TBV4952_chromosome,_complete_genome.	Bacteria;Actinobacteria;Corynebacteriales;Mycobacteriaceae;Mycobacterium;Mycobacteriumtuberculosiscomplex.
MYTU001.D.00145	1	4411563	Mycobacterium_tuberculosis_strain_GG-111-10_chromosome,_complete_genome.	Bacteria;Actinobacteria;Corynebacteriales;Mycobacteriaceae;Mycobacterium;Mycobacteriumtuberculosiscomplex.
MYTU001.D.00146	1	4411442	Mycobacterium_tuberculosis_strain_GG-5-10_chromosome,_complete_genome.	Bacteria;Actinobacteria;Corynebacteriales;Mycobacteriaceae;Mycobacterium;Mycobacteriumtuberculosiscomplex.
MYTU001.D.00147	1	4411504	Mycobacterium_tuberculosis_strain_GG-20-11_chromosome,_complete_genome.	Bacteria;Actinobacteria;Corynebacteriales;Mycobacteriaceae;Mycobacterium;Mycobacteriumtuberculosiscomplex.
MYTU001.D.00148	1	4411508	Mycobacterium_tuberculosis_strain_77-11_chromosome,_complete_genome.	Bacteria;Actinobacteria;Corynebacteriales;Mycobacteriaceae;Mycobacterium;Mycobacteriumtuberculosiscomplex.
MYTU001.D.00149	1	4411602	Mycobacterium_tuberculosis_strain_GG-90-10_chromosome,_complete_genome.	Bacteria;Actinobacteria;Corynebacteriales;Mycobacteriaceae;Mycobacterium;Mycobacteriumtuberculosiscomplex.
MYTU001.D.00150	1	4411413	Mycobacterium_tuberculosis_strain_GG-129-11_chromosome,_complete_genome.	Bacteria;Actinobacteria;Corynebacteriales;Mycobacteriaceae;Mycobacterium;Mycobacteriumtuberculosiscomplex.
MYTU001.D.00151	1	4411399	Mycobacterium_tuberculosis_strain_GG-134-11_chromosome,_complete_genome.	Bacteria;Actinobacteria;Corynebacteriales;Mycobacteriaceae;Mycobacterium;Mycobacteriumtuberculosiscomplex.
MYTU001.D.00152	1	4411519	Mycobacterium_tuberculosis_strain_GG-229-10_chromosome,_complete_genome.	Bacteria;Actinobacteria;Corynebacteriales;Mycobacteriaceae;Mycobacterium;Mycobacteriumtuberculosiscomplex.
MYTU001.D.00153	1	4411526	Mycobacterium_tuberculosis_strain_GG-37-11_chromosome,_complete_genome.	Bacteria;Actinobacteria;Corynebacteriales;Mycobacteriaceae;Mycobacterium;Mycobacteriumtuberculosiscomplex.
MYTU001.D.00154	1	4411510	Mycobacterium_tuberculosis_strain_GG-121-10_chromosome,_complete_genome.	Bacteria;Actinobacteria;Corynebacteriales;Mycobacteriaceae;Mycobacterium;Mycobacteriumtuberculosiscomplex.
MYTU001.D.00155	1	4411478	Mycobacterium_tuberculosis_strain_GG-186-10_chromosome,_complete_genome.	Bacteria;Actinobacteria;Corynebacteriales;Mycobacteriaceae;Mycobacterium;Mycobacteriumtuberculosiscomplex.
MYTU001.D.00156	1	4411443	Mycobacterium_tuberculosis_strain_GG-27-11_chromosome,_complete_genome.	Bacteria;Actinobacteria;Corynebacteriales;Mycobacteriaceae;Mycobacterium;Mycobacteriumtuberculosiscomplex.
MYTU001.D.00157	1	4411469	Mycobacterium_tuberculosis_strain_36-11_chromosome,_complete_genome.	Bacteria;Actinobacteria;Corynebacteriales;Mycobacteriaceae;Mycobacterium;Mycobacteriumtuberculosiscomplex.
MYTU001.D.00158	1	4411469	Mycobacterium_tuberculosis_strain_GG-45-11_chromosome,_complete_genome.	Bacteria;Actinobacteria;Corynebacteriales;Mycobacteriaceae;Mycobacterium;Mycobacteriumtuberculosiscomplex.
MYTU001.D.00159	1	4411463	Mycobacterium_tuberculosis_strain_GG-109-10_chromosome,_complete_genome.	Bacteria;Actinobacteria;Corynebacteriales;Mycobacteriaceae;Mycobacterium;Mycobacteriumtuberculosiscomplex.
MYTU001.D.00160	1	4411446	Mycobacterium_tuberculosis_strain_GG-137-10_chromosome,_complete_genome.	Bacteria;Actinobacteria;Corynebacteriales;Mycobacteriaceae;Mycobacterium;Mycobacteriumtuberculosiscomplex.
MYTU001.D.00161	1	4355637	Mycobacterium_bovis_strain_2002/0476_chromosome,_complete_genome.	Bacteria;Actinobacteria;Corynebacteriales;Mycobacteriaceae;Mycobacterium;Mycobacteriumtuberculosiscomplex.
MYTU001.D.00162	1	4413669	Mycobacterium_tuberculosis_strain_WC059_chromosome,_complete_genome.	Bacteria;Actinobacteria;Corynebacteriales;Mycobacteriaceae;Mycobacterium;Mycobacteriumtuberculosiscomplex.
MYTU001.D.00163	1	4413712	Mycobacterium_tuberculosis_strain_WC078_chromosome,_complete_genome.	Bacteria;Actinobacteria;Corynebacteriales;Mycobacteriaceae;Mycobacterium;Mycobacteriumtuberculosiscomplex.
MYTU001.D.00164	1	4418559	Mycobacterium_tuberculosis_strain_RUS_B0_chromosome,_complete_genome.	Bacteria;Actinobacteria;Corynebacteriales;Mycobacteriaceae;Mycobacterium;Mycobacteriumtuberculosiscomplex.
MYTU001.D.00165	1	4416938	Mycobacterium_tuberculosis_strain_H54_chromosome,_complete_genome.	Bacteria;Actinobacteria;Corynebacteriales;Mycobacteriaceae;Mycobacterium;Mycobacteriumtuberculosiscomplex.
MYTU001.D.00166	1	4413214	Mycobacterium_tuberculosis_strain_H83_chromosome,_complete_genome.	Bacteria;Actinobacteria;Corynebacteriales;Mycobacteriaceae;Mycobacterium;Mycobacteriumtuberculosiscomplex.
MYTU001.D.00167	1	4418796	Mycobacterium_tuberculosis_strain_H107_chromosome,_complete_genome.	Bacteria;Actinobacteria;Corynebacteriales;Mycobacteriaceae;Mycobacterium;Mycobacteriumtuberculosiscomplex.
MYTU001.D.00168	1	4406346	Mycobacterium_tuberculosis_strain_H112_chromosome,_complete_genome.	Bacteria;Actinobacteria;Corynebacteriales;Mycobacteriaceae;Mycobacterium;Mycobacteriumtuberculosiscomplex.
MYTU001.D.00169	1	4359659	Mycobacterium_tuberculosis_strain_TBMENG-03_chromosome,_complete_genome.	Bacteria;Actinobacteria;Corynebacteriales;Mycobacteriaceae;Mycobacterium;Mycobacteriumtuberculosiscomplex.
MYSP009.D.00001	4	6048425	Mycobacterium_sp._JLS,_complete_genome.	Bacteria;Actinobacteria;Corynebacteriales;Mycobacteriaceae;Mycobacterium.
MYRH001.D.00001	3	6415739	Mycobacterium_rhodesiae_NBB3,_complete_genome.	Bacteria;Actinobacteria;Corynebacteriales;Mycobacteriaceae;Mycobacterium.
MYCH003.D.00001	2	6342624	Mycobacterium_chubuense_NBB4,_complete_genome.	Bacteria;Actinobacteria;Corynebacteriales;Mycobacteriaceae;Mycobacterium.
MYDI001.D.00001	2	8080416	Mycobacterium_dioxanotrophicus_strain_PH-06_chromosome,_complete_genome.	Bacteria;Actinobacteria;Corynebacteriales;Mycobacteriaceae;Mycobacterium.
MYKA001.D.00001	2	6577228	Mycobacterium_kansasii_ATCC_12478,_complete_genome.	Bacteria;Actinobacteria;Corynebacteriales;Mycobacteriaceae;Mycobacterium.
MYSA001.D.00001	2	4649175	Mycobacterium_sp._EPM10906,_complete_genome.	Bacteria;Actinobacteria;Corynebacteriales;Mycobacteriaceae;Mycobacterium.
MYSH001.D.00001	2	5232660	Mycobacterium_shigaense_DNA,_complete_genome,_strain:_UN-152.	Bacteria;Actinobacteria;Corynebacteriales;Mycobacteriaceae;Mycobacterium.
MYSM001.D.00001	2	6988209	Mycobacterium_smegmatis_str._MC2_155_chromosome,_complete_genome.	Bacteria;Actinobacteria;Corynebacteriales;Mycobacteriaceae;Mycobacterium.
MYSM001.D.00002	2	6988208	Mycobacterium_smegmatis_str._MC2_155,_complete_genome.	Bacteria;Actinobacteria;Corynebacteriales;Mycobacteriaceae;Mycobacterium.
MYSM001.D.00004	2	6988269	Mycobacterium_smegmatis_str._MC2_155,_complete_genome.	Bacteria;Actinobacteria;Corynebacteriales;Mycobacteriaceae;Mycobacterium.
MYSM001.D.00005	2	6988337	Mycobacterium_smegmatis_strain_INHR1,_complete_genome.	Bacteria;Actinobacteria;Corynebacteriales;Mycobacteriaceae;Mycobacterium.
MYSM001.D.00006	2	6988302	Mycobacterium_smegmatis_strain_INHR2,_complete_genome.	Bacteria;Actinobacteria;Corynebacteriales;Mycobacteriaceae;Mycobacterium.
MYSM001.D.00007	2	6983267	Mycobacterium_smegmatis_genome_assembly_NCTC8159,_chromosome_:_1.	Bacteria;Actinobacteria;Corynebacteriales;Mycobacteriaceae;Mycobacterium.
MYSP002.D.00001	2	6324222	Mycobacterium_sp._VKM_Ac-1817D,_complete_genome.	Bacteria;Actinobacteria;Corynebacteriales;Mycobacteriaceae;Mycobacterium.
MYSP004.D.00001	2	6177406	Mycobacterium_sp._EPa45,_complete_genome.	Bacteria;Actinobacteria;Corynebacteriales;Mycobacteriaceae;Mycobacterium.
MYSP005.D.00001	2	4855372	Mycobacterium_sp._QIA-37,_complete_genome.	Bacteria;Actinobacteria;Corynebacteriales;Mycobacteriaceae;Mycobacterium.
MYSP008.D.00001	2	5920523	Mycobacterium_sp._MCS,_complete_genome.	Bacteria;Actinobacteria;Corynebacteriales;Mycobacteriaceae;Mycobacterium.
MYSP013.D.00001	2	6256079	Mycobacterium_sp._KMS,_complete_genome.	Bacteria;Actinobacteria;Corynebacteriales;Mycobacteriaceae;Mycobacterium.
MYSP014.D.00001	2	6041408	Mycobacterium_sp._WY10,_complete_genome.	Bacteria;Actinobacteria;Corynebacteriales;Mycobacteriaceae;Mycobacterium.
MYSP015.D.00001	2	6037017	Mycobacterium_sp._PYR15_chromosome,_complete_genome.	Bacteria;Actinobacteria;Corynebacteriales;Mycobacteriaceae;Mycobacterium.
MYST001.D.00001	2	4994485	Mycobacterium_stephanolepidis_DNA,_complete_genome.	Bacteria;Actinobacteria;Corynebacteriales;Mycobacteriaceae;Mycobacterium.
MYAB001.D.00006	1	5173145	Mycobacterium_abscessus_strain_NOV0213,_complete_genome.	Bacteria;Actinobacteria;Corynebacteriales;Mycobacteriaceae;Mycobacterium.
MYAB001.D.00007	1	4826045	Mycobacterium_abscessus_strain_FLAC003_chromosome,_complete_genome.	Bacteria;Actinobacteria;Corynebacteriales;Mycobacteriaceae;Mycobacterium.
MYAB001.D.00008	1	5242371	Mycobacterium_abscessus_strain_FLAC004_chromosome,_complete_genome.	Bacteria;Actinobacteria;Corynebacteriales;Mycobacteriaceae;Mycobacterium.
MYAB001.D.00009	1	4869298	Mycobacterium_abscessus_strain_FLAC005_chromosome,_complete_genome.	Bacteria;Actinobacteria;Corynebacteriales;Mycobacteriaceae;Mycobacterium.
MYAB001.D.00010	1	5064478	Mycobacterium_abscessus_strain_FLAC007_chromosome,_complete_genome.	Bacteria;Actinobacteria;Corynebacteriales;Mycobacteriaceae;Mycobacterium.
MYAB001.D.00011	1	5166100	Mycobacterium_abscessus_strain_FLAC008_chromosome,_complete_genome.	Bacteria;Actinobacteria;Corynebacteriales;Mycobacteriaceae;Mycobacterium.
MYAB001.D.00012	1	5074222	Mycobacterium_abscessus_strain_FLAC013_chromosome,_complete_genome.	Bacteria;Actinobacteria;Corynebacteriales;Mycobacteriaceae;Mycobacterium.
MYAB001.D.00013	1	5188507	Mycobacterium_abscessus_strain_FLAC029_chromosome,_complete_genome.	Bacteria;Actinobacteria;Corynebacteriales;Mycobacteriaceae;Mycobacterium.
MYAB001.D.00014	1	5146255	Mycobacterium_abscessus_strain_FLAC031_chromosome,_complete_genome.	Bacteria;Actinobacteria;Corynebacteriales;Mycobacteriaceae;Mycobacterium.
MYAB001.D.00015	1	5217908	Mycobacterium_abscessus_strain_FLAC045_chromosome,_complete_genome.	Bacteria;Actinobacteria;Corynebacteriales;Mycobacteriaceae;Mycobacterium.
MYAB001.D.00016	1	4939234	Mycobacterium_abscessus_strain_FLAC048_chromosome,_complete_genome.	Bacteria;Actinobacteria;Corynebacteriales;Mycobacteriaceae;Mycobacterium.
MYAB001.D.00017	1	4799801	Mycobacterium_abscessus_strain_FLAC049_chromosome,_complete_genome.	Bacteria;Actinobacteria;Corynebacteriales;Mycobacteriaceae;Mycobacterium.
MYAB001.D.00018	1	5330954	Mycobacterium_abscessus_strain_FLAC054_chromosome,_complete_genome.	Bacteria;Actinobacteria;Corynebacteriales;Mycobacteriaceae;Mycobacterium.
MYAB001.D.00019	1	4891993	Mycobacterium_abscessus_strain_FLAC006_chromosome,_complete_genome.	Bacteria;Actinobacteria;Corynebacteriales;Mycobacteriaceae;Mycobacterium.
MYAB001.D.00020	1	5188101	Mycobacterium_abscessus_strain_FLAC028_chromosome,_complete_genome.	Bacteria;Actinobacteria;Corynebacteriales;Mycobacteriaceae;Mycobacterium.
MYAB001.D.00021	1	4867257	Mycobacterium_abscessus_strain_FLAC030_chromosome,_complete_genome.	Bacteria;Actinobacteria;Corynebacteriales;Mycobacteriaceae;Mycobacterium.
MYAB001.D.00022	1	5214168	Mycobacterium_abscessus_strain_FLAC046_chromosome,_complete_genome.	Bacteria;Actinobacteria;Corynebacteriales;Mycobacteriaceae;Mycobacterium.
MYAB001.D.00023	1	5331134	Mycobacterium_abscessus_strain_FLAC055_chromosome,_complete_genome.	Bacteria;Actinobacteria;Corynebacteriales;Mycobacteriaceae;Mycobacterium.
MYAB001.D.00025	1	4800506	Mycobacterium_abscessus_strain_G220_chromosome,_complete_genome.	Bacteria;Actinobacteria;Corynebacteriales;Mycobacteriaceae;Mycobacterium.
MYAB001.D.00026	1	4876254	Mycobacterium_abscessus_strain_G141_chromosome,_complete_genome.	Bacteria;Actinobacteria;Corynebacteriales;Mycobacteriaceae;Mycobacterium.
MYAB001.D.00027	1	4886609	Mycobacterium_abscessus_strain_G153_chromosome,_complete_genome.	Bacteria;Actinobacteria;Corynebacteriales;Mycobacteriaceae;Mycobacterium.
MYAU001.D.00001	1	6038730	Mycobacterium_aurum_isolate_liquid_genome_assembly,_chromosome:_I.	Bacteria;Actinobacteria;Corynebacteriales;Mycobacteriaceae;Mycobacterium.
MYCH001.D.00001	1	5029817	Mycobacterium_chelonae_CCUG_47445,_complete_genome.	Bacteria;Actinobacteria;Corynebacteriales;Mycobacteriaceae;Mycobacterium.
MYGI001.D.00001	1	5982829	Mycobacterium_gilvum_PYR-GCK,_complete_genome.	Bacteria;Actinobacteria;Corynebacteriales;Mycobacteriaceae;Mycobacterium.
MYGI001.D.00002	1	5783292	Mycobacterium_gilvum_Spyr1,_complete_genome.	Bacteria;Actinobacteria;Corynebacteriales;Mycobacteriaceae;Mycobacterium.
MYGO001.D.00001	1	7105933	Mycobacterium_goodii_strain_X7B,_complete_genome.	Bacteria;Actinobacteria;Corynebacteriales;Mycobacteriaceae;Mycobacterium.
MYHA003.D.00001	1	4235765	Mycobacterium_haemophilum_DSM_44634_strain_ATCC_29548,_complete_genome.	Bacteria;Actinobacteria;Corynebacteriales;Mycobacteriaceae;Mycobacterium.
MYIM001.D.00001	1	5573781	Mycobacterium_immunogenum_strain_CCUG_47286,_complete_genome.	Bacteria;Actinobacteria;Corynebacteriales;Mycobacteriaceae;Mycobacterium.
MYIM001.D.00002	1	5604845	Mycobacterium_immunogenum_strain_FLAC016_chromosome,_complete_genome.	Bacteria;Actinobacteria;Corynebacteriales;Mycobacteriaceae;Mycobacterium.
MYLE001.D.00001	1	3268071	Mycobacterium_leprae_Br4923,_complete_genome_sequence.	Bacteria;Actinobacteria;Corynebacteriales;Mycobacteriaceae;Mycobacterium.
MYLE001.D.00002	1	3268203	Mycobacterium_leprae_TN_chromosome,_complete_genome.	Bacteria;Actinobacteria;Corynebacteriales;Mycobacteriaceae;Mycobacterium.
MYLE001.D.00003	1	3187112	Mycobacterium_leprae_strain_MRHRU-235-G_chromosome,_complete_genome.	Bacteria;Actinobacteria;Corynebacteriales;Mycobacteriaceae;Mycobacterium.
MYLE001.D.00004	1	3268122	Mycobacterium_leprae_Kyoto-2_DNA,_complete_genome.	Bacteria;Actinobacteria;Corynebacteriales;Mycobacteriaceae;Mycobacterium.
MYLI001.D.00001	1	6399543	Mycobacterium_liflandii_128FXT,_complete_genome.	Bacteria;Actinobacteria;Corynebacteriales;Mycobacteriaceae;Mycobacterium.
MYMA002.D.00001	1	6660144	Mycobacterium_marinum_M,_complete_genome.	Bacteria;Actinobacteria;Corynebacteriales;Mycobacteriaceae;Mycobacterium.
MYMA002.D.00002	1	6450522	Mycobacterium_marinum_E11_main_chromosome_genome.	Bacteria;Actinobacteria;Corynebacteriales;Mycobacteriaceae;Mycobacterium.
MYMA002.D.00003	1	6453310	Mycobacterium_marinum_strain_CCUG20998_chromosome,_complete_genome.	Bacteria;Actinobacteria;Corynebacteriales;Mycobacteriaceae;Mycobacterium.
MYMA002.D.00004	1	6467358	Mycobacterium_marinum_strain_1218R_chromosome,_complete_genome.	Bacteria;Actinobacteria;Corynebacteriales;Mycobacteriaceae;Mycobacterium.
MYMA002.D.00005	1	6579338	Mycobacterium_marinum_ATCC_927_DNA,_complete_genome.	Bacteria;Actinobacteria;Corynebacteriales;Mycobacteriaceae;Mycobacterium.
MYNE001.D.00001	1	5421267	Mycobacterium_neoaurum_VKM_Ac-1815D,_complete_genome.	Bacteria;Actinobacteria;Corynebacteriales;Mycobacteriaceae;Mycobacterium.
MYPA002.D.00001	1	7224251	Mycobacterium_paragordonae_strain_49061_chromosome,_complete_genome.	Bacteria;Actinobacteria;Corynebacteriales;Mycobacteriaceae;Mycobacterium.
MYPH003.D.00001	1	5349645	Mycobacterium_phlei_strain_CCUG_21000,_complete_genome.	Bacteria;Actinobacteria;Corynebacteriales;Mycobacteriaceae;Mycobacterium.
MYSI001.D.00001	1	4643668	Mycobacterium_sinense_strain_JDM601,_complete_genome.	Bacteria;Actinobacteria;Corynebacteriales;Mycobacteriaceae;Mycobacterium.
MYSP001.D.00001	1	5613626	Mycobacterium_sp._MOTT36Y,_complete_genome.	Bacteria;Actinobacteria;Corynebacteriales;Mycobacteriaceae;Mycobacterium.
MYSP006.D.00001	1	5421338	Mycobacterium_sp._NRRL_B-3805,_complete_genome.	Bacteria;Actinobacteria;Corynebacteriales;Mycobacteriaceae;Mycobacterium.
MYSP010.D.00001	1	6053985	Mycobacterium_sp._YC-RL4_chromosome,_complete_genome.	Bacteria;Actinobacteria;Corynebacteriales;Mycobacteriaceae;Mycobacterium.
MYSP012.D.00001	1	6579322	Mycobacterium_sp._djl-10,_complete_genome.	Bacteria;Actinobacteria;Corynebacteriales;Mycobacteriaceae;Mycobacterium.
MYSP017.D.00001	1	7221766	Mycobacterium_sp._JS623,_complete_genome.	Bacteria;Actinobacteria;Corynebacteriales;Mycobacteriaceae;Mycobacterium.
MYTH001.D.00001	1	4950685	Mycobacterium_thermoresistibile_strain_NCTC10409_genome_assembly,_chromosome:_1.	Bacteria;Actinobacteria;Corynebacteriales;Mycobacteriaceae;Mycobacterium.
MYUL001.D.00002	1	6066298	Mycobacterium_ulcerans_subsp._shinshuense_DNA,_complete_genome,_strain:_ATCC33728.	Bacteria;Actinobacteria;Corynebacteriales;Mycobacteriaceae;Mycobacterium.
MYVA001.D.00001	1	6491865	Mycobacterium_vanbaalenii_PYR-1,_complete_genome.	Bacteria;Actinobacteria;Corynebacteriales;Mycobacteriaceae;Mycobacterium.
MYVA002.D.00001	1	6235754	Mycobacterium_vaccae_95051,_complete_genome.	Bacteria;Actinobacteria;Corynebacteriales;Mycobacteriaceae;Mycobacterium.
MYPS001.D.00001	0	6061597	Mycobacterium_pseudoshottsii_JCM_15466_DNA,_complete_genome.	Bacteria;Actinobacteria;Corynebacteriales;Mycobacteriaceae;Mycobacterium.
MYUL001.D.00001	0	5805761	Mycobacterium_ulcerans_Agy99,_complete_genome.	Bacteria;Actinobacteria;Corynebacteriales;Mycobacteriaceae;Mycobacterium.
MYUL001.D.00003	0	5625184	Mycobacterium_ulcerans_strain_SGL03_genome_assembly,_chromosome:_1.	Bacteria;Actinobacteria;Corynebacteriales;Mycobacteriaceae;Mycobacterium.
MYAB001.D.00029	1	5080450	Mycobacteroides_abscessus_subsp._bolletii_BD_DNA,_complete_genome.	Bacteria;Actinobacteria;Corynebacteriales;Mycobacteriaceae;Mycobacteroides;Mycobacteroidesabscessus.
MYAB001.D.00032	1	4901034	Mycobacteroides_abscessus_subsp._massiliense_strain_GD01A_chromosome,_complete_genome.	Bacteria;Actinobacteria;Corynebacteriales;Mycobacteriaceae;Mycobacteroides;Mycobacteroidesabscessus.
MYAB001.D.00033	1	4889373	Mycobacteroides_abscessus_subsp._massiliense_strain_GD01B_chromosome,_complete_genome.	Bacteria;Actinobacteria;Corynebacteriales;Mycobacteriaceae;Mycobacteroides;Mycobacteroidesabscessus.
MYCH001.D.00002	2	5106636	[Mycobacterium]_chelonae_subsp._gwanakae_strain_MOTT36W_chromosome,_complete_genome.	Bacteria;Actinobacteria;Corynebacteriales;Mycobacteriaceae;Mycobacteroides.
MYAB001.D.00028	1	5067172	Mycobacteroides_abscessus_strain_7C_chromosome,_complete_genome.	Bacteria;Actinobacteria;Corynebacteriales;Mycobacteriaceae;Mycobacteroides.
MYAB001.D.00030	1	5075529	Mycobacteroides_abscessus_strain_GZ002_(R)_chromosome,_complete_genome.	Bacteria;Actinobacteria;Corynebacteriales;Mycobacteriaceae;Mycobacteroides.
MYAB001.D.00031	1	5082434	Mycobacteroides_abscessus_strain_GZ002-S_chromosome,_complete_genome.	Bacteria;Actinobacteria;Corynebacteriales;Mycobacteriaceae;Mycobacteroides.
MYCH001.D.00003	1	5030282	[Mycobacterium]_chelonae_subsp._chelonae_strain_DSM_43804_chromosome,_complete_genome.	Bacteria;Actinobacteria;Corynebacteriales;Mycobacteriaceae;Mycobacteroides.
MYCH001.D.00004	1	5348362	Mycobacteroides_chelonae_strain_NCTC946_genome_assembly,_chromosome:_1.	Bacteria;Actinobacteria;Corynebacteriales;Mycobacteriaceae;Mycobacteroides.
MYSM001.D.00003	2	7119169	Mycolicibacterium_smegmatis_MKD8_chromosome,_complete_genome.	Bacteria;Actinobacteria;Corynebacteriales;Mycobacteriaceae;Mycolicibacterium.
MYAU001.D.00002	1	6035584	Mycolicibacterium_aurum_strain_NCTC10437_genome_assembly,_chromosome:_1.	Bacteria;Actinobacteria;Corynebacteriales;Mycobacteriaceae;Mycolicibacterium.
MYCH002.D.00001	1	5461769	Mycolicibacterium_chitae_strain_NCTC10485_genome_assembly,_chromosome:_1.	Bacteria;Actinobacteria;Corynebacteriales;Mycobacteriaceae;Mycolicibacterium.
MYFL001.D.00001	1	5395557	Mycolicibacterium_flavescens_strain_NCTC10271_genome_assembly,_chromosome:_1.	Bacteria;Actinobacteria;Corynebacteriales;Mycobacteriaceae;Mycolicibacterium.
MYHA005.D.00001	1	5269097	Mycolicibacterium_hassiacum_DSM_44199_isolate_Mhassiacum_genome_assembly,_chromosome:_1.	Bacteria;Actinobacteria;Corynebacteriales;Mycobacteriaceae;Mycolicibacterium.
MYNE001.D.00002	1	5421383	Mycolicibacterium_neoaurum_strain_HGMS2_chromosome,_complete_genome.	Bacteria;Actinobacteria;Corynebacteriales;Mycobacteriaceae;Mycolicibacterium.
MYPH003.D.00002	1	5030292	Mycobacterium_phlei_strain_NCTC8151_genome_assembly,_chromosome:_1.	Bacteria;Actinobacteria;Corynebacteriales;Mycobacteriaceae;Mycolicibacterium.
MYAB001.D.00001	1	5090491	Mycobacterium_abscessus_chromosome,_complete_sequence.	Bacteria;Actinobacteria;Corynebacteriales;Mycobacteriaceae.
NOFA001.D.00001	2	6292344	Nocardia_farcinica_IFM_10152_DNA,_complete_genome.	Bacteria;Actinobacteria;Corynebacteriales;Nocardiaceae;Nocardia.
NOFA001.D.00002	2	6459780	Nocardia_farcinica_genome_assembly_NCTC11134,_chromosome_:_1.	Bacteria;Actinobacteria;Corynebacteriales;Nocardiaceae;Nocardia.
NOFA001.D.00003	2	6429634	Nocardia_farcinica_strain_W6977_chromosome,_complete_genome.	Bacteria;Actinobacteria;Corynebacteriales;Nocardiaceae;Nocardia.
NOAS001.D.00001	1	6983363	Nocardia_asteroides_strain_NCTC11293_genome_assembly,_chromosome:_1.	Bacteria;Actinobacteria;Corynebacteriales;Nocardiaceae;Nocardia.
NOBR001.D.00001	1	9436348	Nocardia_brasiliensis_ATCC_700358,_complete_genome.	Bacteria;Actinobacteria;Corynebacteriales;Nocardiaceae;Nocardia.
NOBR001.D.00002	1	8935513	Nocardia_brasiliensis_strain_FDAARGOS_352_chromosome,_complete_genome.	Bacteria;Actinobacteria;Corynebacteriales;Nocardiaceae;Nocardia.
NOCY001.D.00001	1	6194645	Nocardia_cyriacigeorgica_GUH-2_chromosome_complete_genome.	Bacteria;Actinobacteria;Corynebacteriales;Nocardiaceae;Nocardia.
NOCY001.D.00002	1	6462637	Nocardia_cyriacigeorgica_strain_MDA3349_isolate_MDA3349_ancestor_chromosome,_complete_genome.	Bacteria;Actinobacteria;Corynebacteriales;Nocardiaceae;Nocardia.
NOCY001.D.00003	1	6476621	Nocardia_cyriacigeorgica_strain_3012STDY6756504_genome_assembly,_chromosome:_1.	Bacteria;Actinobacteria;Corynebacteriales;Nocardiaceae;Nocardia.
NONO001.D.00001	1	8348532	Nocardia_nova_SH22a,_complete_genome.	Bacteria;Actinobacteria;Corynebacteriales;Nocardiaceae;Nocardia.
NOSE002.D.00001	1	8304518	Nocardia_seriolae_strain_EM150506,_complete_genome.	Bacteria;Actinobacteria;Corynebacteriales;Nocardiaceae;Nocardia.
NOSE002.D.00002	1	8121733	Nocardia_seriolae_DNA,_complete_genome,_strain:_UTF1.	Bacteria;Actinobacteria;Corynebacteriales;Nocardiaceae;Nocardia.
NOSP003.D.00001	1	8919230	Nocardia_sp._CS682_chromosome,_complete_genome.	Bacteria;Actinobacteria;Corynebacteriales;Nocardiaceae;Nocardia.
NOSP014.D.00001	1	7310115	Nocardia_soli_strain_Y48_chromosome,_complete_genome.	Bacteria;Actinobacteria;Corynebacteriales;Nocardiaceae;Nocardia.
NOTE001.D.00001	1	8918539	Nocardia_terpenica_strain_NC_YFY_NT001_chromosome,_complete_genome.	Bacteria;Actinobacteria;Corynebacteriales;Nocardiaceae;Nocardia.
RHRU002.D.00004	3	5907935	Rhodococcus_ruber_strain_YC-YT1_chromosome,_complete_genome.	Bacteria;Actinobacteria;Corynebacteriales;Nocardiaceae;Rhodococcus.
RHSP002.D.00001	3	7594958	Rhodococcus_sp._YL-1_chromosome,_complete_genome.	Bacteria;Actinobacteria;Corynebacteriales;Nocardiaceae;Rhodococcus.
RHSP030.D.00001	3	8014224	Rhodococcus_sp._S2-17_chromosome,_complete_genome.	Bacteria;Actinobacteria;Corynebacteriales;Nocardiaceae;Rhodococcus.
RHBI001.D.00001	2	5034221	Rhodococcus_biphenylivorans_strain_TG9_chromosome,_complete_genome.	Bacteria;Actinobacteria;Corynebacteriales;Nocardiaceae;Rhodococcus.
RHOP001.D.00001	2	8834939	Rhodococcus_opacus_B4_DNA,_complete_genome.	Bacteria;Actinobacteria;Corynebacteriales;Nocardiaceae;Rhodococcus.
RHPY001.D.00002	2	5303895	Rhodococcus_pyridinivorans_strain_GF3_chromosome,_complete_genome.	Bacteria;Actinobacteria;Corynebacteriales;Nocardiaceae;Rhodococcus.
RHRU002.D.00002	2	5919443	Rhodococcus_ruber_strain_YYL_chromosome,_complete_genome.	Bacteria;Actinobacteria;Corynebacteriales;Nocardiaceae;Rhodococcus.
RHSP022.D.00001	2	7438324	Rhodococcus_sp._008_chromosome,_complete_genome.	Bacteria;Actinobacteria;Corynebacteriales;Nocardiaceae;Rhodococcus.
RHSP039.D.00001	2	7324898	Rhodococcus_sp._NJ-530_chromosome,_complete_genome.	Bacteria;Actinobacteria;Corynebacteriales;Nocardiaceae;Rhodococcus.
RHAE001.D.00001	1	5922748	Rhodococcus_aetherivorans_strain_IcdP1,_complete_genome.	Bacteria;Actinobacteria;Corynebacteriales;Nocardiaceae;Rhodococcus.
RHCO001.D.00001	1	4579834	Rhodococcus_coprophilus_strain_NCTC10994_genome_assembly,_chromosome:_1.	Bacteria;Actinobacteria;Corynebacteriales;Nocardiaceae;Rhodococcus.
RHER001.D.00001	1	6895538	Rhodococcus_erythropolis_PR4_DNA,_complete_genome.	Bacteria;Actinobacteria;Corynebacteriales;Nocardiaceae;Rhodococcus.
RHER001.D.00002	1	6371421	Rhodococcus_erythropolis_CCM2595,_complete_genome.	Bacteria;Actinobacteria;Corynebacteriales;Nocardiaceae;Rhodococcus.
RHER001.D.00003	1	6806506	Rhodococcus_erythropolis_R138,_complete_genome.	Bacteria;Actinobacteria;Corynebacteriales;Nocardiaceae;Rhodococcus.
RHER001.D.00004	1	6865205	Rhodococcus_erythropolis_strain_BG43,_complete_genome.	Bacteria;Actinobacteria;Corynebacteriales;Nocardiaceae;Rhodococcus.
RHFA001.D.00001	1	5502110	Rhodococcus_fascians_D188,_complete_genome.	Bacteria;Actinobacteria;Corynebacteriales;Nocardiaceae;Rhodococcus.
RHHO001.D.00001	1	5043170	Rhodococcus_equi_103S_chromosome.	Bacteria;Actinobacteria;Corynebacteriales;Nocardiaceae;Rhodococcus.
RHHO001.D.00002	1	5438826	Rhodococcus_hoagii_strain_DSSKP-R-001_chromosome,_complete_genome.	Bacteria;Actinobacteria;Corynebacteriales;Nocardiaceae;Rhodococcus.
RHJO001.D.00001	1	9702737	Rhodococcus_jostii_RHA1,_complete_genome.	Bacteria;Actinobacteria;Corynebacteriales;Nocardiaceae;Rhodococcus.
RHOP001.D.00002	1	9169032	Rhodococcus_opacus_PD630,_complete_genome.	Bacteria;Actinobacteria;Corynebacteriales;Nocardiaceae;Rhodococcus.
RHOP001.D.00003	1	8637535	Rhodococcus_opacus_strain_1CP,_complete_genome.	Bacteria;Actinobacteria;Corynebacteriales;Nocardiaceae;Rhodococcus.
RHPY001.D.00001	1	5590512	Rhodococcus_pyridinivorans_SB3094,_complete_genome.	Bacteria;Actinobacteria;Corynebacteriales;Nocardiaceae;Rhodococcus.
RHQI001.D.00001	1	6700013	Rhodococcus_sp._djl-6-2_chromosome,_complete_genome.	Bacteria;Actinobacteria;Corynebacteriales;Nocardiaceae;Rhodococcus.
RHRH001.D.00001	1	5274756	Rhodococcus_rhodochrous_strain_NCTC10210_genome_assembly,_chromosome:_1.	Bacteria;Actinobacteria;Corynebacteriales;Nocardiaceae;Rhodococcus.
RHRU002.D.00001	1	5522075	Rhodococcus_ruber_strain_P14_chromosome,_complete_genome.	Bacteria;Actinobacteria;Corynebacteriales;Nocardiaceae;Rhodococcus.
RHRU002.D.00003	1	5366612	Rhodococcus_ruber_strain_SD3_chromosome,_complete_genome.	Bacteria;Actinobacteria;Corynebacteriales;Nocardiaceae;Rhodococcus.
RHSP001.D.00001	1	6148559	Rhodococcus_sp._WB1_chromosome,_complete_genome.	Bacteria;Actinobacteria;Corynebacteriales;Nocardiaceae;Rhodococcus.
RHSP007.D.00001	1	5341557	Rhodococcus_sp._B7740,_complete_genome.	Bacteria;Actinobacteria;Corynebacteriales;Nocardiaceae;Rhodococcus.
RHSP009.D.00001	1	5596514	Rhodococcus_sp._2G_chromosome,_complete_genome.	Bacteria;Actinobacteria;Corynebacteriales;Nocardiaceae;Rhodococcus.
RHSP011.D.00001	1	4251687	Rhodococcus_sp._PBTS1,_complete_genome.	Bacteria;Actinobacteria;Corynebacteriales;Nocardiaceae;Rhodococcus.
RHSP012.D.00001	1	5316948	Rhodococcus_sp._PBTS2,_complete_genome.	Bacteria;Actinobacteria;Corynebacteriales;Nocardiaceae;Rhodococcus.
RHSP023.D.00001	1	6497607	Rhodococcus_sp._H-CA8f_chromosome,_complete_genome.	Bacteria;Actinobacteria;Corynebacteriales;Nocardiaceae;Rhodococcus.
RHSP024.D.00001	1	5665081	Rhodococcus_sp._MTM3W5.2_chromosome,_complete_genome.	Bacteria;Actinobacteria;Corynebacteriales;Nocardiaceae;Rhodococcus.
RHSP025.D.00001	1	7019149	Rhodococcus_sp._BH4,_complete_genome.	Bacteria;Actinobacteria;Corynebacteriales;Nocardiaceae;Rhodococcus.
RHSP041.D.00001	1	3723718	Rhodococcus_sp._X156_chromosome,_complete_genome.	Bacteria;Actinobacteria;Corynebacteriales;Nocardiaceae;Rhodococcus.
RHSP042.D.00001	1	5098030	Rhodococcus_sp._ABRD24_chromosome,_complete_genome.	Bacteria;Actinobacteria;Corynebacteriales;Nocardiaceae;Rhodococcus.
RHSP047.D.00001	1	4444448	Rhodococcus_sp._WMMA185_chromosome,_complete_genome.	Bacteria;Actinobacteria;Corynebacteriales;Nocardiaceae;Rhodococcus.
RHSP048.D.00001	1	5413283	Rhodococcus_sp._p52_chromosome,_complete_genome.	Bacteria;Actinobacteria;Corynebacteriales;Nocardiaceae;Rhodococcus.
RHSP006.D.00001	0	5868661	Rhodococcus_sp._P1Y_chromosome,_complete_genome.	Bacteria;Actinobacteria;Corynebacteriales;Nocardiaceae;Rhodococcus.
SERO001.D.00001	1	3157527	Segniliparus_rotundus_DSM_44985,_complete_genome.	Bacteria;Actinobacteria;Corynebacteriales;Segniliparaceae;Segniliparus.
TSPA001.D.00001	1	4479724	Tsukamurella_paurometabola_DSM_20162,_complete_genome.	Bacteria;Actinobacteria;Corynebacteriales;Tsukamurellaceae;Tsukamurella.
TSPA001.D.00002	1	4698699	Tsukamurella_paurometabola_strain_NCTC10741_genome_assembly,_chromosome:_1.	Bacteria;Actinobacteria;Corynebacteriales;Tsukamurellaceae;Tsukamurella.
TSTY001.D.00001	1	4922396	Tsukamurella_tyrosinosolvens_strain_MH1_chromosome,_complete_genome.	Bacteria;Actinobacteria;Corynebacteriales;Tsukamurellaceae;Tsukamurella.
FRAL001.D.00001	1	7497934	Frankia_alni_str._ACN14A_chromosome,_complete_sequence.	Bacteria;Actinobacteria;Frankiales;Frankiaceae;Frankia.
FRCA001.D.00001	1	5433628	Frankia_casuarinae,_complete_genome.	Bacteria;Actinobacteria;Frankiales;Frankiaceae;Frankia.
FRIN001.D.00001	1	8815781	Frankia_inefficax,_complete_genome.	Bacteria;Actinobacteria;Frankiales;Frankiaceae;Frankia.
FRSP009.D.00001	1	8982042	Frankia_sp._EAN1pec,_complete_genome.	Bacteria;Actinobacteria;Frankiales;Frankiaceae;Frankia.
FRSY001.D.00001	1	5340989	Frankia_symbiont_of_Datisca_glomerata,_complete_genome.	Bacteria;Actinobacteria;Frankiales;Frankiaceae;Frankia.
BLSA001.D.00001	3	4875340	Blastococcus_saxobsidens_DD2_complete_genome.	Bacteria;Actinobacteria;Geodermatophilales;Geodermatophilaceae;Blastococcus.
GEOB002.D.00001	1	5322497	Geodermatophilus_obscurus_DSM_43160,_complete_genome.	Bacteria;Actinobacteria;Geodermatophilales;Geodermatophilaceae;Geodermatophilus.
MOMA001.D.00001	1	5575517	Modestobacter_marinus_str._BC501_chromosome,_complete_genome.	Bacteria;Actinobacteria;Geodermatophilales;Geodermatophilaceae;Modestobacter.
STNA001.D.00001	2	6841557	Stackebrandtia_nassauensis_DSM_44728,_complete_genome.	Bacteria;Actinobacteria;Glycomycetales;Glycomycetaceae;Stackebrandtia.
KIRA001.D.00001	1	4956672	Kineococcus_radiotolerans_SRS30216,_complete_genome.	Bacteria;Actinobacteria;Kineosporiales;Kineosporiaceae;Kineococcus.
BECA001.D.00001	1	4669183	Beutenbergia_cavernae_DSM_12333,_complete_genome.	Bacteria;Actinobacteria;Micrococcales;Beutenbergiaceae;Beutenbergia.
MISP013.D.00001	2	3772642	Miniimonas_sp._S16_chromosome,_complete_genome.	Bacteria;Actinobacteria;Micrococcales;Beutenbergiaceae;Miniimonas.
GESP010.D.00001	1	3432109	Georgenia_sp._ZLJ0423_chromosome,_complete_genome.	Bacteria;Actinobacteria;Micrococcales;Bogoriellaceae;Georgenia.
BRLI001.D.00001	2	3862244	Brevibacterium_linens_strain_BS258,_complete_genome.	Bacteria;Actinobacteria;Micrococcales;Brevibacteriaceae;Brevibacterium.
BRLI001.D.00002	2	3814300	Brevibacterium_linens_strain_ATCC_19391_chromosome,_complete_genome.	Bacteria;Actinobacteria;Micrococcales;Brevibacteriaceae;Brevibacterium.
BRAU001.D.00001	1	4209935	Brevibacterium_aurantiacum_strain_SMQ-1335_chromosome,_complete_genome.	Bacteria;Actinobacteria;Micrococcales;Brevibacteriaceae;Brevibacterium.
BRAU001.D.00002	1	4193206	Brevibacterium_aurantiacum_strain_SMQ-1418_chromosome,_complete_genome.	Bacteria;Actinobacteria;Micrococcales;Brevibacteriaceae;Brevibacterium.
BRAU001.D.00003	1	4085228	Brevibacterium_aurantiacum_strain_SMQ-1421_chromosome,_complete_genome.	Bacteria;Actinobacteria;Micrococcales;Brevibacteriaceae;Brevibacterium.
BRAU001.D.00004	1	4038634	Brevibacterium_aurantiacum_strain_SMQ-1419_chromosome,_complete_genome.	Bacteria;Actinobacteria;Micrococcales;Brevibacteriaceae;Brevibacterium.
BRAU001.D.00005	1	4424341	Brevibacterium_aurantiacum_strain_SMQ-1417_chromosome,_complete_genome.	Bacteria;Actinobacteria;Micrococcales;Brevibacteriaceae;Brevibacterium.
BRAU001.D.00006	1	4328723	Brevibacterium_aurantiacum_strain_SMQ-1420_chromosome,_complete_genome.	Bacteria;Actinobacteria;Micrococcales;Brevibacteriaceae;Brevibacterium.
CEFL001.D.00001	3	4123179	Cellulomonas_flavigena_DSM_20109,_complete_genome.	Bacteria;Actinobacteria;Micrococcales;Cellulomonadaceae;Cellulomonas.
CEFI001.D.00001	2	4266344	Cellulomonas_fimi_ATCC_484,_complete_genome.	Bacteria;Actinobacteria;Micrococcales;Cellulomonadaceae;Cellulomonas.
CEFI001.D.00002	2	4194131	Cellulomonas_fimi_strain_NCTC7547_genome_assembly,_chromosome:_1.	Bacteria;Actinobacteria;Micrococcales;Cellulomonadaceae;Cellulomonas.
CEGI001.D.00001	2	3526441	Cellulomonas_gilvus_ATCC_13127,_complete_genome.	Bacteria;Actinobacteria;Micrococcales;Cellulomonadaceae;Cellulomonas.
CESP004.D.00001	2	3794193	Cellulomonas_sp._PSBB021_chromosome,_complete_genome.	Bacteria;Actinobacteria;Micrococcales;Cellulomonadaceae;Cellulomonas.
BRFA001.D.00001	1	3614992	Brachybacterium_faecium_DSM_4810_chromosome,_complete_genome.	Bacteria;Actinobacteria;Micrococcales;Dermabacteraceae;Brachybacterium.
BRGI001.D.00001	1	3953253	Brachybacterium_ginsengisoli_strain_DCY80_chromosome,_complete_genome.	Bacteria;Actinobacteria;Micrococcales;Dermabacteraceae;Brachybacterium.
BRSA001.D.00001	1	3720646	Brachybacterium_saurashtrense_strain_DSM_23186_chromosome,_complete_genome.	Bacteria;Actinobacteria;Micrococcales;Dermabacteraceae;Brachybacterium.
BRSP015.D.00001	1	4385603	Brachybacterium_sp._P6-10-X1_chromosome,_complete_genome.	Bacteria;Actinobacteria;Micrococcales;Dermabacteraceae;Brachybacterium.
BRSP017.D.00001	1	3796663	Brachybacterium_sp._VM2412_chromosome,_complete_genome.	Bacteria;Actinobacteria;Micrococcales;Dermabacteraceae;Brachybacterium.
BRSP018.D.00001	1	3568502	Brachybacterium_sp._VR2415_chromosome,_complete_genome.	Bacteria;Actinobacteria;Micrococcales;Dermabacteraceae;Brachybacterium.
DEVA001.D.00001	1	2392314	Dermabacter_vaginalis_strain_AD1-86,_complete_genome.	Bacteria;Actinobacteria;Micrococcales;Dermabacteraceae;Dermabacter.
DEAG001.D.00001	1	2958880	Devriesea_agamarum_genome_assembly_S2_rcS3_S1_rcS3,_chromosome_:_I.	Bacteria;Actinobacteria;Micrococcales;Dermabacteraceae;Devriesea.
DENI001.D.00001	1	3113642	Dermacoccus_nishinomiyaensis_strain_M25,_complete_genome.	Bacteria;Actinobacteria;Micrococcales;Dermacoccaceae;Dermacoccus.
KYSE001.D.00001	1	2785024	Kytococcus_sedentarius_DSM_20547,_complete_genome.	Bacteria;Actinobacteria;Micrococcales;Dermacoccaceae;Kytococcus.
LUMO001.D.00001	1	5420910	Luteipulveratus_mongoliensis_strain_MN07-A0370_genome.	Bacteria;Actinobacteria;Micrococcales;Dermacoccaceae;Luteipulveratus.
AUCH001.D.00001	1	3631970	Austwickia_chelonae_strain_LK16-18_chromosome,_complete_genome.	Bacteria;Actinobacteria;Micrococcales;Dermatophilaceae;Austwickia.
DECO001.D.00001	1	2627820	Dermatophilus_congolensis_strain_NCTC13039_genome_assembly,_chromosome:_1.	Bacteria;Actinobacteria;Micrococcales;Dermatophilaceae;Dermatophilus.
ARSP005.D.00001	1	3525271	Arsenicicoccus_sp._oral_taxon_190,_complete_genome.	Bacteria;Actinobacteria;Micrococcales;Intrasporangiaceae;Arsenicicoccus.
INCA001.D.00001	2	4024382	Intrasporangium_calvum_DSM_43043,_complete_genome.	Bacteria;Actinobacteria;Micrococcales;Intrasporangiaceae;Intrasporangium.
INCA001.D.00002	2	4025044	Intrasporangium_calvum_strain_C5_chromosome,_complete_genome.	Bacteria;Actinobacteria;Micrococcales;Intrasporangiaceae;Intrasporangium.
JAIN001.D.00001	1	3401189	Janibacter_indicus_strain_YFY001,_complete_genome.	Bacteria;Actinobacteria;Micrococcales;Intrasporangiaceae;Janibacter.
JALI001.D.00001	1	3545254	Janibacter_limosus_strain_P3-3-X1_chromosome,_complete_genome.	Bacteria;Actinobacteria;Micrococcales;Intrasporangiaceae;Janibacter.
ORFL001.D.00001	3	3712913	Ornithinimicrobium_flavum_strain_CPCC_203535_chromosome,_complete_genome.	Bacteria;Actinobacteria;Micrococcales;Intrasporangiaceae;Ornithinimicrobium.
ORSP001.D.00001	1	3918911	Ornithinimicrobium_sp._AMA3305_chromosome,_complete_genome.	Bacteria;Actinobacteria;Micrococcales;Intrasporangiaceae;Ornithinimicrobium.
SESP005.D.00001	1	3597394	Serinicoccus_sp._JLT9,_complete_genome.	Bacteria;Actinobacteria;Micrococcales;Intrasporangiaceae;Serinicoccus.
SESP016.D.00001	1	4169359	Serinicoccus_sp._HY006_chromosome,_complete_genome.	Bacteria;Actinobacteria;Micrococcales;Intrasporangiaceae;Serinicoccus.
JODE001.D.00001	1	2749646	Jonesia_denitrificans_DSM_20603,_complete_genome.	Bacteria;Actinobacteria;Micrococcales;Jonesiaceae;Jonesia.
JODE001.D.00002	1	2788798	Jonesia_denitrificans_strain_FDAARGOS_301_chromosome,_complete_genome.	Bacteria;Actinobacteria;Micrococcales;Jonesiaceae;Jonesia.
JODE001.D.00003	1	2749647	Jonesia_denitrificans_strain_NCTC10816_genome_assembly,_chromosome:_1.	Bacteria;Actinobacteria;Micrococcales;Jonesiaceae;Jonesia.
AGAU001.D.00001	1	4373124	Agromyces_aureus_strain_AR33,_complete_genome.	Bacteria;Actinobacteria;Micrococcales;Microbacteriaceae;Agromyces.
AGSP003.D.00001	1	3052052	Agromyces_sp._30A_chromosome,_complete_genome.	Bacteria;Actinobacteria;Micrococcales;Microbacteriaceae;Agromyces.
AGSP004.D.00001	1	4088319	Agromyces_sp._LHK192_chromosome,_complete_genome.	Bacteria;Actinobacteria;Micrococcales;Microbacteriaceae;Agromyces.
AGSP005.D.00001	1	3683091	Agromyces_sp._FW100M-8_chromosome,_complete_genome.	Bacteria;Actinobacteria;Micrococcales;Microbacteriaceae;Agromyces.
AUMI001.D.00001	1	1622386	Aurantimicrobium_minutum_DNA,_complete_genome,_strain:_KNC.	Bacteria;Actinobacteria;Micrococcales;Microbacteriaceae;Aurantimicrobium.
AUSP002.D.00001	1	1748063	Aurantimicrobium_sp._MWH-Mo1_chromosome,_complete_genome.	Bacteria;Actinobacteria;Micrococcales;Microbacteriaceae;Aurantimicrobium.
AUSP003.D.00001	1	1609479	Aurantimicrobium_sp._MWH-Uga1_chromosome,_complete_genome.	Bacteria;Actinobacteria;Micrococcales;Microbacteriaceae;Aurantimicrobium.
CLMI001.D.00001	1	3395237	Clavibacter_michiganensis_subsp._michiganensis_NCPPB_382_complete_genome.	Bacteria;Actinobacteria;Micrococcales;Microbacteriaceae;Clavibacter.
CLMI001.D.00002	1	3403786	Clavibacter_michiganensis_subsp._sepedonicus_complete_genome.	Bacteria;Actinobacteria;Micrococcales;Microbacteriaceae;Clavibacter.
CLMI001.D.00003	1	3063596	Clavibacter_michiganensis_subsp._nebraskensis_NCPPB_2581_complete_genome.	Bacteria;Actinobacteria;Micrococcales;Microbacteriaceae;Clavibacter.
CLMI001.D.00004	1	3408062	Clavibacter_michiganensis_subsp._insidiosus_strain_R1-1,_complete_genome.	Bacteria;Actinobacteria;Micrococcales;Microbacteriaceae;Clavibacter.
CLMI001.D.00005	1	3241713	Clavibacter_michiganensis_strain_PF008,_complete_genome.	Bacteria;Actinobacteria;Micrococcales;Microbacteriaceae;Clavibacter.
CLMI001.D.00006	1	3391447	Clavibacter_insidiosus_strain_R1-3_chromosome,_complete_genome.	Bacteria;Actinobacteria;Micrococcales;Microbacteriaceae;Clavibacter.
CLMI001.D.00007	1	3235785	Clavibacter_insidiosus_strain_ATCC_10253_chromosome,_complete_genome.	Bacteria;Actinobacteria;Micrococcales;Microbacteriaceae;Clavibacter.
CNPH001.D.00001	3	4351649	Cnuibacter_physcomitrellae_strain_XA(T)_chromosome,_complete_genome.	Bacteria;Actinobacteria;Micrococcales;Microbacteriaceae;Cnuibacter.
CRAR001.D.00001	2	4351229	Cryobacterium_arcticum_strain_PAMC_27867_chromosome_1,_complete_sequence.	Bacteria;Actinobacteria;Micrococcales;Microbacteriaceae;Cryobacterium.
CRSP001.D.00001	2	3959889	Cryobacterium_sp._LW097_chromosome,_complete_genome.	Bacteria;Actinobacteria;Micrococcales;Microbacteriaceae;Cryobacterium.
CRSP002.D.00001	1	4385465	Cryobacterium_sp._GCJ02_chromosome,_complete_genome.	Bacteria;Actinobacteria;Micrococcales;Microbacteriaceae;Cryobacterium.
CUPU001.D.00001	1	4541048	Curtobacterium_pusillum_strain_AA3_chromosome,_complete_genome.	Bacteria;Actinobacteria;Micrococcales;Microbacteriaceae;Curtobacterium.
CUSP002.D.00001	1	3443800	Curtobacterium_sp._MR_MD2014,_complete_genome.	Bacteria;Actinobacteria;Micrococcales;Microbacteriaceae;Curtobacterium.
CUSP003.D.00001	1	3795948	Curtobacterium_sp._BH-2-1-1_chromosome,_complete_genome.	Bacteria;Actinobacteria;Micrococcales;Microbacteriaceae;Curtobacterium.
FRSP001.D.00001	2	3409251	Frondihabitans_sp._762G35,_complete_genome.	Bacteria;Actinobacteria;Micrococcales;Microbacteriaceae;Frondihabitans.
FRSP004.D.00001	2	4766863	Frondihabitans_sp._PAMC28766,_complete_genome.	Bacteria;Actinobacteria;Micrococcales;Microbacteriaceae;Frondihabitans.
GRSP002.D.00001	1	3677803	Gryllotalpicola_sp._2DFW10M-5_chromosome,_complete_genome.	Bacteria;Actinobacteria;Micrococcales;Microbacteriaceae;Gryllotalpicola.
HUSP001.D.00001	1	3865684	Humibacter_sp._BT305_chromosome,_complete_genome.	Bacteria;Actinobacteria;Micrococcales;Microbacteriaceae;Humibacter.
LEXY001.D.00001	1	2584158	Leifsonia_xyli_subsp._xyli_str._CTCB07,_complete_genome.	Bacteria;Actinobacteria;Micrococcales;Microbacteriaceae;Leifsonia.
LEXY001.D.00002	1	2686418	Leifsonia_xyli_subsp._cynodontis_DSM_46306,_complete_genome.	Bacteria;Actinobacteria;Micrococcales;Microbacteriaceae;Leifsonia.
LEXY001.D.00003	1	3596761	Leifsonia_xyli_strain_SE134,_complete_genome.	Bacteria;Actinobacteria;Micrococcales;Microbacteriaceae;Leifsonia.
LESP008.D.00001	1	3211982	Leucobacter_sp._DSM_101948_chromosome,_complete_genome.	Bacteria;Actinobacteria;Micrococcales;Microbacteriaceae;Leucobacter.
LETR001.D.00001	1	3478815	Leucobacter_triazinivorans_strain_JW-1_chromosome,_complete_genome.	Bacteria;Actinobacteria;Micrococcales;Microbacteriaceae;Leucobacter.
CARH001.D.00001	1	1424506	Candidatus_Rhodoluna_planktonica_strain_MWH-Dar1,_complete_genome.	Bacteria;Actinobacteria;Micrococcales;Microbacteriaceae;Lunacluster;Luna-1subcluster;Rhodoluna.
RHLA001.D.00001	1	1430433	Rhodoluna_lacicola_strain_MWH-Ta8_chromosome,_complete_genome.	Bacteria;Actinobacteria;Micrococcales;Microbacteriaceae;Lunacluster;Luna-1subcluster;Rhodoluna.
LYSP005.D.00001	1	3097107	Lysinimonas_sp._2DFWR-13_chromosome,_complete_genome.	Bacteria;Actinobacteria;Micrococcales;Microbacteriaceae;Lysinimonas.
MIAU001.D.00001	3	3424892	Microbacterium_aurum_strain_KACC_15219_chromosome,_complete_genome.	Bacteria;Actinobacteria;Micrococcales;Microbacteriaceae;Microbacterium.
MIHO001.D.00001	2	3624793	Microbacterium_hominis_strain_SJTG1_chromosome,_complete_genome.	Bacteria;Actinobacteria;Micrococcales;Microbacteriaceae;Microbacterium.
MIOX001.D.00001	2	3906890	Microbacterium_oxydans_strain_HG3_chromosome,_complete_genome.	Bacteria;Actinobacteria;Micrococcales;Microbacteriaceae;Microbacterium.
MISE001.D.00001	2	2919864	Microbacterium_sediminis_strain_YLB-01_chromosome,_complete_genome.	Bacteria;Actinobacteria;Micrococcales;Microbacteriaceae;Microbacterium.
MISP003.D.00001	2	3634864	Microbacterium_sp._CGR1,_complete_genome.	Bacteria;Actinobacteria;Micrococcales;Microbacteriaceae;Microbacterium.
MISP016.D.00001	2	3387846	Microbacterium_sp._10M-3C3_chromosome,_complete_genome.	Bacteria;Actinobacteria;Micrococcales;Microbacteriaceae;Microbacterium.
MISP018.D.00001	2	3828279	Microbacterium_sp._dk512_chromosome,_complete_genome.	Bacteria;Actinobacteria;Micrococcales;Microbacteriaceae;Microbacterium.
MICH001.D.00001	1	3168630	Microbacterium_chocolatum_strain_SIT_101_chromosome,_complete_genome.	Bacteria;Actinobacteria;Micrococcales;Microbacteriaceae;Microbacterium.
MIFO001.D.00001	1	3568138	Microbacterium_foliorum_strain_NRRL_B-24224_chromosome,_complete_genome.	Bacteria;Actinobacteria;Micrococcales;Microbacteriaceae;Microbacterium.
MILE001.D.00001	1	3555647	Microbacterium_lemovicicum_strain_Viu22_chromosome,_complete_genome.	Bacteria;Actinobacteria;Micrococcales;Microbacteriaceae;Microbacterium.
MIOL001.D.00001	1	2996750	Microbacterium_oleivorans_strain_A9_chromosome,_complete_genome.	Bacteria;Actinobacteria;Micrococcales;Microbacteriaceae;Microbacterium.
MIOX001.D.00002	1	3824290	Microbacterium_oxydans_strain_VIU2A_chromosome,_complete_genome.	Bacteria;Actinobacteria;Micrococcales;Microbacteriaceae;Microbacterium.
MIPA001.D.00001	1	3410829	Microbacterium_paludicola_strain_CC3,_complete_genome.	Bacteria;Actinobacteria;Micrococcales;Microbacteriaceae;Microbacterium.
MISP004.D.00001	1	4827965	Microbacterium_sp._No._7,_complete_genome.	Bacteria;Actinobacteria;Micrococcales;Microbacteriaceae;Microbacterium.
MISP005.D.00001	1	3539061	Microbacterium_sp._PAMC_28756,_complete_genome.	Bacteria;Actinobacteria;Micrococcales;Microbacteriaceae;Microbacterium.
MISP006.D.00001	1	3508491	Microbacterium_sp._BH-3-3-3_chromosome,_complete_genome.	Bacteria;Actinobacteria;Micrococcales;Microbacteriaceae;Microbacterium.
MISP007.D.00001	1	3620317	Microbacterium_sp._1.5R_chromosome,_complete_genome.	Bacteria;Actinobacteria;Micrococcales;Microbacteriaceae;Microbacterium.
MISP008.D.00001	1	3822982	Microbacterium_sp._TPU_3598_DNA,_complete_genome.	Bacteria;Actinobacteria;Micrococcales;Microbacteriaceae;Microbacterium.
MISP010.D.00001	1	3820457	Microbacterium_sp._Y-01_chromosome,_complete_genome.	Bacteria;Actinobacteria;Micrococcales;Microbacteriaceae;Microbacterium.
MISP012.D.00001	1	3478219	Microbacterium_sp._str._'China'_chromosome,_complete_genome.	Bacteria;Actinobacteria;Micrococcales;Microbacteriaceae;Microbacterium.
MISP015.D.00001	1	3266665	Microbacterium_sp._ABRD_28_chromosome,_complete_genome.	Bacteria;Actinobacteria;Micrococcales;Microbacteriaceae;Microbacterium.
MISP017.D.00001	1	3790483	Microbacterium_sp._DFW100M-13_chromosome,_complete_genome.	Bacteria;Actinobacteria;Micrococcales;Microbacteriaceae;Microbacterium.
MISP020.D.00001	1	3475315	Microbacterium_sp._XT11,_complete_genome.	Bacteria;Actinobacteria;Micrococcales;Microbacteriaceae;Microbacterium.
MITE001.D.00001	1	3982034	Microbacterium_testaceum_StLB037_DNA,_complete_genome.	Bacteria;Actinobacteria;Micrococcales;Microbacteriaceae;Microbacterium.
MIAL001.D.00001	1	2702837	Microcella_alkaliphila_DNA,_complete_genome,_strain:_JAM_AC0309.	Bacteria;Actinobacteria;Micrococcales;Microbacteriaceae;Microcella.
MIVI001.D.00001	1	3689726	Microterricola_viridarii_strain_ERGS5:02,_complete_genome.	Bacteria;Actinobacteria;Micrococcales;Microbacteriaceae;Microterricola.
MYSP016.D.00001	1	3193647	Mycetocola_sp._449_chromosome,_complete_genome.	Bacteria;Actinobacteria;Micrococcales;Microbacteriaceae;Mycetocola.
PLSP010.D.00001	1	4082089	Plantibacter_sp._PA-3-X8_chromosome,_complete_genome.	Bacteria;Actinobacteria;Micrococcales;Microbacteriaceae;Plantibacter.
POSA001.D.00001	1	1760810	Pontimonas_salivibrio_strain_CL-TW6_chromosome,_complete_genome.	Bacteria;Actinobacteria;Micrococcales;Microbacteriaceae;Pontimonas.
RAFE001.D.00001	1	4359758	Rathayibacter_festucae_DSM_15932_chromosome,_complete_genome.	Bacteria;Actinobacteria;Micrococcales;Microbacteriaceae;Rathayibacter.
RAIR001.D.00001	1	3436894	Rathayibacter_iranicus_strain_NCCPB_2253_chromosome,_complete_genome.	Bacteria;Actinobacteria;Micrococcales;Microbacteriaceae;Rathayibacter.
RARA001.D.00001	1	3103889	Rathayibacter_rathayi_strain_DSM_7485_chromosome,_complete_genome.	Bacteria;Actinobacteria;Micrococcales;Microbacteriaceae;Rathayibacter.
RATO001.D.00001	1	2328288	Rathayibacter_toxicus_strain_70137,_complete_genome.	Bacteria;Actinobacteria;Micrococcales;Microbacteriaceae;Rathayibacter.
RATO001.D.00002	1	2346032	Rathayibacter_toxicus_strain_WAC3373,_complete_genome.	Bacteria;Actinobacteria;Micrococcales;Microbacteriaceae;Rathayibacter.
RATR001.D.00001	1	3354681	Rathayibacter_tritici_strain_NCPPB_1953_chromosome,_complete_genome.	Bacteria;Actinobacteria;Micrococcales;Microbacteriaceae;Rathayibacter.
SASP004.D.00001	1	2810080	Salinibacterium_sp._CGMCC_1.16371_chromosome,_complete_genome.	Bacteria;Actinobacteria;Micrococcales;Microbacteriaceae;Salinibacterium.
SASP010.D.00001	1	2995446	Salinibacterium_sp._UTAS2018_chromosome,_complete_genome.	Bacteria;Actinobacteria;Micrococcales;Microbacteriaceae;Salinibacterium.
ARSP017.D.00001	6	5070478	Arthrobacter_sp._FB24,_complete_genome.	Bacteria;Actinobacteria;Micrococcales;Micrococcaceae;Arthrobacter.
ARCR002.D.00001	3	5032705	Arthrobacter_crystallopoietes_strain_DSM_20117_chromosome,_complete_genome.	Bacteria;Actinobacteria;Micrococcales;Micrococcaceae;Arthrobacter.
ARSP002.D.00001	3	5041568	Arthrobacter_sp._QXT-31,_complete_genome.	Bacteria;Actinobacteria;Micrococcales;Micrococcaceae;Arthrobacter.
ARSP008.D.00001	3	5058708	Arthrobacter_sp._ZXY-2_chromosome,_complete_genome.	Bacteria;Actinobacteria;Micrococcales;Micrococcaceae;Arthrobacter.
ARSP001.D.00001	2	5081038	Arthrobacter_sp._Rue61a,_complete_genome.	Bacteria;Actinobacteria;Micrococcales;Micrococcaceae;Arthrobacter.
ARSP009.D.00001	2	4792631	Arthrobacter_sp._U41,_complete_genome.	Bacteria;Actinobacteria;Micrococcales;Micrococcaceae;Arthrobacter.
ARAL002.D.00001	1	4458287	Arthrobacter_sp._A3,_complete_genome.	Bacteria;Actinobacteria;Micrococcales;Micrococcaceae;Arthrobacter.
ARAL002.D.00002	1	4046453	Arthrobacter_alpinus_strain_R3.8,_complete_genome.	Bacteria;Actinobacteria;Micrococcales;Micrococcaceae;Arthrobacter.
ARAL002.D.00003	1	4333648	Arthrobacter_alpinus_strain_ERGS4:06,_complete_genome.	Bacteria;Actinobacteria;Micrococcales;Micrococcaceae;Arthrobacter.
ARSP003.D.00001	1	4593579	Arthrobacter_sp._PAMC25486,_complete_genome.	Bacteria;Actinobacteria;Micrococcales;Micrococcaceae;Arthrobacter.
ARSP004.D.00001	1	4018639	Arthrobacter_sp._YC-RL1,_complete_genome.	Bacteria;Actinobacteria;Micrococcales;Micrococcaceae;Arthrobacter.
ARSP006.D.00001	1	4936686	Arthrobacter_sp._ERGS1:01_isolate_water_chromosome,_complete_genome.	Bacteria;Actinobacteria;Micrococcales;Micrococcaceae;Arthrobacter.
ARSP007.D.00001	1	4434904	Arthrobacter_sp._ATCC_21022,_complete_genome.	Bacteria;Actinobacteria;Micrococcales;Micrococcaceae;Arthrobacter.
ARSP012.D.00001	1	5063552	Arthrobacter_sp._YN_chromosome,_complete_genome.	Bacteria;Actinobacteria;Micrococcales;Micrococcaceae;Arthrobacter.
ARSP013.D.00001	1	4270237	Arthrobacter_sp._PGP41_chromosome,_complete_genome.	Bacteria;Actinobacteria;Micrococcales;Micrococcaceae;Arthrobacter.
ARSP015.D.00001	1	4530754	Arthrobacter_sp._DCT5_chromosome,_complete_genome.	Bacteria;Actinobacteria;Micrococcales;Micrococcaceae;Arthrobacter.
AUSP005.D.00001	1	2656163	Auritidibacter_sp._NML130574_chromosome,_complete_genome.	Bacteria;Actinobacteria;Micrococcales;Micrococcaceae;Auritidibacter.
GLAR001.D.00001	1	3918192	Arthrobacter_arilaitensis_RE117_chromosome,_complete_sequence.	Bacteria;Actinobacteria;Micrococcales;Micrococcaceae;Glutamicibacter.
GLHA001.D.00001	1	3918424	Glutamicibacter_halophytocola_strain_KLBMP_5180_chromosome,_complete_genome.	Bacteria;Actinobacteria;Micrococcales;Micrococcaceae;Glutamicibacter.
GLNI002.D.00001	0	3797724	Glutamicibacter_nicotianae_strain_OTC-16_chromosome,_complete_genome.	Bacteria;Actinobacteria;Micrococcales;Micrococcaceae;Glutamicibacter.
KOFL001.D.00001	1	3638342	Kocuria_flava_strain_HO-9041,_complete_genome.	Bacteria;Actinobacteria;Micrococcales;Micrococcaceae;Kocuria.
KOIN001.D.00001	1	2842604	Kocuria_indica_strain_CE7_chromosome,_complete_genome.	Bacteria;Actinobacteria;Micrococcales;Micrococcaceae;Kocuria.
KOPA002.D.00001	1	2854447	Kocuria_palustris_strain_MU14/1,_complete_genome.	Bacteria;Actinobacteria;Micrococcales;Micrococcaceae;Kocuria.
KORH001.D.00001	1	2697540	Kocuria_rhizophila_DC2201_DNA,_complete_genome.	Bacteria;Actinobacteria;Micrococcales;Micrococcaceae;Kocuria.
KORH001.D.00002	1	2697877	Kocuria_rhizophila_strain_FDAARGOS_302_chromosome,_complete_genome.	Bacteria;Actinobacteria;Micrococcales;Micrococcaceae;Kocuria.
KORH001.D.00003	1	2697831	Kocuria_rhizophila_strain_NCTC8340_genome_assembly,_chromosome:_1.	Bacteria;Actinobacteria;Micrococcales;Micrococcaceae;Kocuria.
KORO001.D.00001	1	3261460	Kocuria_rosea_strain_NCTC2676_1_genome_assembly,_chromosome:_1.	Bacteria;Actinobacteria;Micrococcales;Micrococcaceae;Kocuria.
KORO001.D.00002	1	3763037	Kocuria_rosea_strain_NCTC7514_genome_assembly,_chromosome:_1.	Bacteria;Actinobacteria;Micrococcales;Micrococcaceae;Kocuria.
KORO001.D.00003	1	3811253	Kocuria_rosea_strain_NCTC7512_genome_assembly,_chromosome:_1.	Bacteria;Actinobacteria;Micrococcales;Micrococcaceae;Kocuria.
KOSP001.D.00001	1	2763150	Kocuria_sp._BT304_chromosome,_complete_genome.	Bacteria;Actinobacteria;Micrococcales;Micrococcaceae;Kocuria.
MILU001.D.00001	1	2501097	Micrococcus_luteus_NCTC_2665,_complete_genome.	Bacteria;Actinobacteria;Micrococcales;Micrococcaceae;Micrococcus.
MILU001.D.00002	1	2483045	Micrococcus_luteus_strain_SA211_chromosome,_complete_genome.	Bacteria;Actinobacteria;Micrococcales;Micrococcaceae;Micrococcus.
MILU001.D.00003	1	2553002	Micrococcus_luteus_strain_SB1254_chromosome,_complete_genome.	Bacteria;Actinobacteria;Micrococcales;Micrococcaceae;Micrococcus.
MILU001.D.00004	1	2495693	Micrococcus_luteus_strain_NCTC2665_genome_assembly,_chromosome:_1.	Bacteria;Actinobacteria;Micrococcales;Micrococcaceae;Micrococcus.
NEAE001.D.00001	1	2667837	Neomicrococcus_aestuarii_strain_B18,_complete_genome.	Bacteria;Actinobacteria;Micrococcales;Micrococcaceae;Neomicrococcus.
PAAU001.D.00001	2	5226648	Paenarthrobacter_aurescens_TC1,_complete_genome.	Bacteria;Actinobacteria;Micrococcales;Micrococcaceae;Paenarthrobacter.
PSPH002.D.00001	2	4535320	Pseudarthrobacter_phenanthrenivorans_Sphe3,_complete_genome.	Bacteria;Actinobacteria;Micrococcales;Micrococcaceae;Pseudarthrobacter.
PSSU001.D.00001	2	5056151	Pseudarthrobacter_sulfonivorans_strain_Ar51_chromosome,_complete_genome.	Bacteria;Actinobacteria;Micrococcales;Micrococcaceae;Pseudarthrobacter.
PSCH002.D.00001	1	4980870	Pseudarthrobacter_chlorophenolicus_A6,_complete_genome.	Bacteria;Actinobacteria;Micrococcales;Micrococcaceae;Pseudarthrobacter.
PSLA001.D.00001	1	3599434	Arthrobacter_sp._IHBB_11108,_complete_genome.	Bacteria;Actinobacteria;Micrococcales;Micrococcaceae;Psychromicrobium.
RESA001.D.00001	1	3155250	Renibacterium_salmoninarum_ATCC_33209,_complete_genome.	Bacteria;Actinobacteria;Micrococcales;Micrococcaceae;Renibacterium.
RESA001.D.00002	1	3155228	Renibacterium_salmoninarum_strain_DJ2R_chromosome,_complete_genome.	Bacteria;Actinobacteria;Micrococcales;Micrococcaceae;Renibacterium.
RESA001.D.00003	1	3155332	Renibacterium_salmoninarum_strain_H2_chromosome,_complete_genome.	Bacteria;Actinobacteria;Micrococcales;Micrococcaceae;Renibacterium.
ROAE001.D.00001	1	2588680	Rothia_aeria_DNA,_complete_genome.	Bacteria;Actinobacteria;Micrococcales;Micrococcaceae;Rothia.
RODE001.D.00001	1	2506025	Rothia_dentocariosa_ATCC_17931,_complete_genome.	Bacteria;Actinobacteria;Micrococcales;Micrococcaceae;Rothia.
RODE001.D.00002	1	2707814	Rothia_dentocariosa_strain_NCTC10207_genome_assembly,_chromosome:_1.	Bacteria;Actinobacteria;Micrococcales;Micrococcaceae;Rothia.
ROMU002.D.00001	1	2264603	Rothia_mucilaginosa_DY-18_DNA,_complete_genome.	Bacteria;Actinobacteria;Micrococcales;Micrococcaceae;Rothia.
ROMU002.D.00002	1	2292716	Rothia_mucilaginosa_DNA,_complete_genome,_strain:_NUM-Rm6536.	Bacteria;Actinobacteria;Micrococcales;Micrococcaceae;Rothia.
ROMU002.D.00003	1	2408770	Rothia_mucilaginosa_strain_FDAARGOS_369_chromosome,_complete_genome.	Bacteria;Actinobacteria;Micrococcales;Micrococcaceae;Rothia.
SIAT001.D.00001	2	4492204	Sinomonas_atrocyanea_strain_KCTC_3377,_complete_genome.	Bacteria;Actinobacteria;Micrococcales;Micrococcaceae;Sinomonas.
CECE001.D.00001	1	4799856	Cellulosimicrobium_cellulans_strain_PSBB019_chromosome,_complete_genome.	Bacteria;Actinobacteria;Micrococcales;Promicromonosporaceae;Cellulosimicrobium.
CESP002.D.00001	1	4265546	Cellulosimicrobium_sp._TH-20_chromosome,_complete_genome.	Bacteria;Actinobacteria;Micrococcales;Promicromonosporaceae;Cellulosimicrobium.
ISVA001.D.00001	2	3307740	Isoptericola_variabilis_225,_complete_genome.	Bacteria;Actinobacteria;Micrococcales;Promicromonosporaceae;Isoptericola.
ISDO001.D.00001	1	3826972	Isoptericola_dokdonensis_DS-3,_complete_genome.	Bacteria;Actinobacteria;Micrococcales;Promicromonosporaceae;Isoptericola.
XYSP002.D.00001	1	3848642	Xylanibacterium_sp._2JSPR-7_chromosome,_complete_genome.	Bacteria;Actinobacteria;Micrococcales;Promicromonosporaceae;Xylanibacterium.
XYSP001.D.00001	1	3859980	Xylanimicrobium_sp._FW10M-9_chromosome,_complete_genome.	Bacteria;Actinobacteria;Micrococcales;Promicromonosporaceae;Xylanimicrobium.
XYCE001.D.00001	1	3831380	Xylanimonas_cellulosilytica_DSM_15894,_complete_genome.	Bacteria;Actinobacteria;Micrococcales;Promicromonosporaceae;Xylanimonas.
SAKE001.D.00001	1	4253413	Sanguibacter_keddieii_DSM_10542,_complete_genome.	Bacteria;Actinobacteria;Micrococcales;Sanguibacteraceae;Sanguibacter.
TRWH001.D.00001	1	927303	Tropheryma_whipplei_str._Twist,_complete_genome.	Bacteria;Actinobacteria;Micrococcales;Tropheryma.
TRWH001.D.00002	1	925938	Tropheryma_whipplei_TW08/27,_complete_genome.	Bacteria;Actinobacteria;Micrococcales;Tropheryma.
ACFR001.D.00001	2	9376071	Actinoplanes_friuliensis_DSM_7358,_complete_genome.	Bacteria;Actinobacteria;Micromonosporales;Micromonosporaceae;Actinoplanes.
ACTE001.D.00001	2	8287152	Actinoplanes_teichomyceticus_ATCC_31121_chromosome,_complete_genome.	Bacteria;Actinobacteria;Micromonosporales;Micromonosporaceae;Actinoplanes.
ACMI001.D.00001	1	8773466	Actinoplanes_missouriensis_431_DNA,_complete_genome.	Bacteria;Actinobacteria;Micromonosporales;Micromonosporaceae;Actinoplanes.
ACSP002.D.00001	1	9239851	Actinoplanes_sp._SE50/110,_complete_genome.	Bacteria;Actinobacteria;Micromonosporales;Micromonosporaceae;Actinoplanes.
ACSP002.D.00002	1	9240166	Actinoplanes_sp._SE50/110_isolate_ACP50_genome_assembly,_chromosome:_I.	Bacteria;Actinobacteria;Micromonosporales;Micromonosporaceae;Actinoplanes.
ACSP023.D.00001	1	9239482	Actinoplanes_sp._SE50_chromosome,_complete_genome.	Bacteria;Actinobacteria;Micromonosporales;Micromonosporaceae;Actinoplanes.
ACSP044.D.00001	1	9293892	Actinoplanes_sp._OR16_DNA,_complete_genome.	Bacteria;Actinobacteria;Micromonosporales;Micromonosporaceae;Actinoplanes.
ACSP041.D.00001	0	9228054	Actinoplanes_sp._N902-109,_complete_genome.	Bacteria;Actinobacteria;Micromonosporales;Micromonosporaceae;Actinoplanes.
MIAU002.D.00001	1	7025559	Micromonospora_aurantiaca_ATCC_27029,_complete_genome.	Bacteria;Actinobacteria;Micromonosporales;Micromonosporaceae;Micromonospora.
MIAU002.D.00002	1	7255264	Micromonospora_aurantiaca_strain_110B(2018)_chromosome,_complete_genome.	Bacteria;Actinobacteria;Micromonosporales;Micromonosporaceae;Micromonospora.
MISP014.D.00001	1	7040153	Micromonospora_sp._B006_chromosome,_complete_genome.	Bacteria;Actinobacteria;Micromonosporales;Micromonosporaceae;Micromonospora.
MISP021.D.00001	1	6962533	Micromonospora_sp._L5,_complete_genome.	Bacteria;Actinobacteria;Micromonosporales;Micromonosporaceae;Micromonospora.
MITU001.D.00001	1	7228472	Micromonospora_tulbaghiae_strain_CNY-010_chromosome,_complete_genome.	Bacteria;Actinobacteria;Micromonosporales;Micromonosporaceae;Micromonospora.
PLSP007.D.00001	1	8386853	Plantactinospora_sp._BB1_chromosome,_complete_genome.	Bacteria;Actinobacteria;Micromonosporales;Micromonosporaceae;Plantactinospora.
PLSP008.D.00001	1	8333965	Plantactinospora_sp._BC1_chromosome,_complete_genome.	Bacteria;Actinobacteria;Micromonosporales;Micromonosporaceae;Plantactinospora.
PLSP005.D.00001	0	6689726	Plantactinospora_sp._KBS50_chromosome,_complete_genome.	Bacteria;Actinobacteria;Micromonosporales;Micromonosporaceae;Plantactinospora.
SAAR001.D.00001	1	5786361	Salinispora_arenicola_CNS-205,_complete_genome.	Bacteria;Actinobacteria;Micromonosporales;Micromonosporaceae;Salinispora.
SATR001.D.00001	1	5183331	Salinispora_tropica_CNB-440,_complete_genome.	Bacteria;Actinobacteria;Micromonosporales;Micromonosporaceae;Salinispora.
VEMA001.D.00001	1	6732271	Verrucosispora_maris_AB-18-032,_complete_genome.	Bacteria;Actinobacteria;Micromonosporales;Micromonosporaceae;Verrucosispora.
NAMU001.D.00001	2	6060298	Nakamurella_multipartita_DSM_44233,_complete_genome.	Bacteria;Actinobacteria;Nakamurellales;Nakamurellaceae;Nakamurella.
NASP001.D.00001	1	3377955	Nakamurella_sp._s14-144_chromosome,_complete_genome.	Bacteria;Actinobacteria;Nakamurellales;Nakamurellaceae;Nakamurella.
EGRH001.D.00001	1	4637169	Egibacter_rhizosphaerae_strain_EGI_80759_chromosome,_complete_genome.	Bacteria;Actinobacteria;Nitriliruptoria;Egibacterales;Egibacteraceae;Egibacter.
EGHA001.D.00001	1	3980161	Egicoccus_halophilus_strain_EGI_80432_chromosome,_complete_genome.	Bacteria;Actinobacteria;Nitriliruptoria;Egicoccales;Egicoccaceae;Egicoccus.
EUSP001.D.00001	3	6371455	Euzebya_sp._DY32-46_chromosome,_complete_genome.	Bacteria;Actinobacteria;Nitriliruptoria;Euzebyales.
AESP009.D.00001	2	3717741	Aeromicrobium_sp._592_chromosome,_complete_genome.	Bacteria;Actinobacteria;Propionibacteriales;Nocardioidaceae;Aeromicrobium.
AEER001.D.00001	1	3629239	Aeromicrobium_erythreum_strain_AR18,_complete_genome.	Bacteria;Actinobacteria;Propionibacteriales;Nocardioidaceae;Aeromicrobium.
AESP010.D.00001	1	3446585	Aeromicrobium_sp._A1-2_chromosome,_complete_genome.	Bacteria;Actinobacteria;Propionibacteriales;Nocardioidaceae;Aeromicrobium.
KRFL001.D.00001	1	7579488	Kribbella_flavida_DSM_17836,_complete_genome.	Bacteria;Actinobacteria;Propionibacteriales;Nocardioidaceae;Kribbella.
MIGL001.D.00001	2	3844677	Micropruina_glycogenica_isolate_1_genome_assembly,_chromosome:_1.	Bacteria;Actinobacteria;Propionibacteriales;Nocardioidaceae;Micropruina.
NOSP011.D.00001	2	5293685	Nocardioides_sp._JS614,_complete_genome.	Bacteria;Actinobacteria;Propionibacteriales;Nocardioidaceae;Nocardioides.
NOBA001.D.00001	1	2965302	Nocardioides_baekrokdamisoli_KCTC_39748_DNA,_complete_genome.	Bacteria;Actinobacteria;Propionibacteriales;Nocardioidaceae;Nocardioides.
NODA002.D.00001	1	3558816	Nocardioides_daphniae_strain_JCM_16608_chromosome,_complete_genome.	Bacteria;Actinobacteria;Propionibacteriales;Nocardioidaceae;Nocardioides.
NODO002.D.00001	1	4376707	Nocardioides_dokdonensis_FR1436,_complete_genome.	Bacteria;Actinobacteria;Propionibacteriales;Nocardioidaceae;Nocardioides.
NOSP015.D.00001	1	4041717	Nocardioides_sp._603_chromosome,_complete_genome.	Bacteria;Actinobacteria;Propionibacteriales;Nocardioidaceae;Nocardioides.
NOSP017.D.00001	1	3321975	Nocardioides_sp._HY056_chromosome,_complete_genome.	Bacteria;Actinobacteria;Propionibacteriales;Nocardioidaceae;Nocardioides.
NOSP018.D.00001	1	4017744	Nocardioides_sp._MMS17-SY117_chromosome,_complete_genome.	Bacteria;Actinobacteria;Propionibacteriales;Nocardioidaceae;Nocardioides.
NOSP019.D.00001	1	3974362	Nocardioides_sp._MMS17-SY207-3_chromosome,_complete_genome.	Bacteria;Actinobacteria;Propionibacteriales;Nocardioidaceae;Nocardioides.
NOSP012.D.00001	0	3840802	Nocardioides_sp._78_chromosome,_complete_genome.	Bacteria;Actinobacteria;Propionibacteriales;Nocardioidaceae;Nocardioides.
PISI001.D.00001	1	5637360	Pimelobacter_simplex_strain_VKM_Ac-2033D,_complete_genome.	Bacteria;Actinobacteria;Propionibacteriales;Nocardioidaceae;Pimelobacter.
ACAC001.D.00001	1	3656170	Acidipropionibacterium_acidipropionici_ATCC_4875,_complete_genome.	Bacteria;Actinobacteria;Propionibacteriales;Propionibacteriaceae;Acidipropionibacterium.
ACAC001.D.00002	1	3651382	Acidipropionibacterium_acidipropionici_strain_CGMCC_1.2230_chromosome,_complete_genome.	Bacteria;Actinobacteria;Propionibacteriales;Propionibacteriaceae;Acidipropionibacterium.
ACAC001.D.00003	1	3707191	Acidipropionibacterium_acidipropionici_strain_ATCC_55737_chromosome,_complete_genome.	Bacteria;Actinobacteria;Propionibacteriales;Propionibacteriaceae;Acidipropionibacterium.
ACAC001.D.00004	1	3631890	Acidipropionibacterium_acidipropionici_strain_F3E8_chromosome,_complete_genome.	Bacteria;Actinobacteria;Propionibacteriales;Propionibacteriaceae;Acidipropionibacterium.
ACAC001.D.00005	1	3645455	Acidipropionibacterium_acidipropionici_strain_WSH1105_chromosome,_complete_genome.	Bacteria;Actinobacteria;Propionibacteriales;Propionibacteriaceae;Acidipropionibacterium.
ACAC001.D.00006	1	3615145	Acidipropionibacterium_acidipropionici_strain_WGS7_chromosome,_complete_genome.	Bacteria;Actinobacteria;Propionibacteriales;Propionibacteriaceae;Acidipropionibacterium.
ACJE001.D.00001	1	3044937	Acidipropionibacterium_jensenii_strain_JS280_chromosome,_complete_genome.	Bacteria;Actinobacteria;Propionibacteriales;Propionibacteriaceae;Acidipropionibacterium.
ACJE001.D.00002	1	3032477	Acidipropionibacterium_jensenii_strain_JS279_chromosome,_complete_genome.	Bacteria;Actinobacteria;Propionibacteriales;Propionibacteriaceae;Acidipropionibacterium.
ACJE001.D.00003	1	3180547	Acidipropionibacterium_jensenii_strain_NCTC13652_genome_assembly,_chromosome:_1.	Bacteria;Actinobacteria;Propionibacteriales;Propionibacteriaceae;Acidipropionibacterium.
ACVI002.D.00001	1	3432872	Acidipropionibacterium_sp._JS278_chromosome,_complete_genome.	Bacteria;Actinobacteria;Propionibacteriales;Propionibacteriaceae;Acidipropionibacterium.
CUAC001.D.00001	1	2560265	Propionibacterium_acnes_KPA171202,_complete_genome.	Bacteria;Actinobacteria;Propionibacteriales;Propionibacteriaceae;Cutibacterium.
CUAC001.D.00002	1	2495334	Propionibacterium_acnes_SK137,_complete_genome.	Bacteria;Actinobacteria;Propionibacteriales;Propionibacteriaceae;Cutibacterium.
CUAC001.D.00003	1	2494578	Propionibacterium_acnes_266,_complete_genome.	Bacteria;Actinobacteria;Propionibacteriales;Propionibacteriaceae;Cutibacterium.
CUAC001.D.00004	1	2560282	Propionibacterium_acnes_6609,_complete_genome.	Bacteria;Actinobacteria;Propionibacteriales;Propionibacteriaceae;Cutibacterium.
CUAC001.D.00005	1	2488626	Propionibacterium_acnes_ATCC_11828,_complete_genome.	Bacteria;Actinobacteria;Propionibacteriales;Propionibacteriaceae;Cutibacterium.
CUAC001.D.00006	1	2489623	Propionibacterium_acnes_TypeIA2_P.acn33,_complete_genome.	Bacteria;Actinobacteria;Propionibacteriales;Propionibacteriaceae;Cutibacterium.
CUAC001.D.00007	1	2522885	Propionibacterium_acnes_TypeIA2_P.acn17,_complete_genome.	Bacteria;Actinobacteria;Propionibacteriales;Propionibacteriaceae;Cutibacterium.
CUAC001.D.00008	1	2498766	Propionibacterium_acnes_TypeIA2_P.acn31,_complete_genome.	Bacteria;Actinobacteria;Propionibacteriales;Propionibacteriaceae;Cutibacterium.
CUAC001.D.00009	1	2519002	Propionibacterium_acnes_C1,_complete_genome.	Bacteria;Actinobacteria;Propionibacteriales;Propionibacteriaceae;Cutibacterium.
CUAC001.D.00010	1	2549775	Propionibacterium_acnes_HL096PA1,_complete_genome.	Bacteria;Actinobacteria;Propionibacteriales;Propionibacteriaceae;Cutibacterium.
CUAC001.D.00011	1	2494562	Propionibacterium_acnes_hdn-1,_complete_genome.	Bacteria;Actinobacteria;Propionibacteriales;Propionibacteriaceae;Cutibacterium.
CUAC001.D.00012	1	2522438	Cutibacterium_acnes_strain_KCOM_1861_(=_ChDC_B594)_chromosome,_complete_genome.	Bacteria;Actinobacteria;Propionibacteriales;Propionibacteriaceae;Cutibacterium.
CUAC001.D.00013	1	2547961	Cutibacterium_acnes_strain_PA_15_1_R1_chromosome,_complete_genome.	Bacteria;Actinobacteria;Propionibacteriales;Propionibacteriaceae;Cutibacterium.
CUAC001.D.00014	1	2560354	Cutibacterium_acnes_strain_PA_21_1_L1_chromosome,_complete_genome.	Bacteria;Actinobacteria;Propionibacteriales;Propionibacteriaceae;Cutibacterium.
CUAC001.D.00015	1	2540008	Cutibacterium_acnes_strain_PA_15_2_L1_chromosome,_complete_genome.	Bacteria;Actinobacteria;Propionibacteriales;Propionibacteriaceae;Cutibacterium.
CUAC001.D.00016	1	2491961	Cutibacterium_acnes_strain_PA_12_1_L1_chromosome,_complete_genome.	Bacteria;Actinobacteria;Propionibacteriales;Propionibacteriaceae;Cutibacterium.
CUAC001.D.00017	1	2495001	Cutibacterium_acnes_strain_ATCC_6919_chromosome,_complete_genome.	Bacteria;Actinobacteria;Propionibacteriales;Propionibacteriaceae;Cutibacterium.
CUAC001.D.00018	1	2560321	Cutibacterium_acnes_strain_KCOM_1315_chromosome,_complete_genome.	Bacteria;Actinobacteria;Propionibacteriales;Propionibacteriaceae;Cutibacterium.
CUAC001.D.00019	1	2495332	Cutibacterium_acnes_strain_FDAARGOS_577_chromosome,_complete_genome.	Bacteria;Actinobacteria;Propionibacteriales;Propionibacteriaceae;Cutibacterium.
CUAC001.D.00020	1	2494539	Cutibacterium_acnes_strain_FDAARGOS_503_chromosome,_complete_genome.	Bacteria;Actinobacteria;Propionibacteriales;Propionibacteriaceae;Cutibacterium.
CUAV001.D.00001	1	2526138	Cutibacterium_avidum_44067,_complete_genome.	Bacteria;Actinobacteria;Propionibacteriales;Propionibacteriaceae;Cutibacterium.
CUAV001.D.00002	1	2729848	Cutibacterium_avidum_strain_DPC_6544_chromosome,_complete_genome.	Bacteria;Actinobacteria;Propionibacteriales;Propionibacteriaceae;Cutibacterium.
CUGR001.D.00001	1	2175244	Cutibacterium_granulosum_strain_NCTC11865_genome_assembly,_chromosome:_1.	Bacteria;Actinobacteria;Propionibacteriales;Propionibacteriaceae;Cutibacterium.
MIPH001.D.00001	1	5683123	Microlunatus_phosphovorus_NM-1_DNA,_complete_genome.	Bacteria;Actinobacteria;Propionibacteriales;Propionibacteriaceae;Microlunatus.
PRFR001.D.00004	2	2684198	Propionibacterium_freudenreichii_strain_CB129slpB_chromosome,_complete_genome.	Bacteria;Actinobacteria;Propionibacteriales;Propionibacteriaceae;Propionibacterium.
PRAC001.D.00001	1	3072768	Propionibacterium_acidifaciens_strain_FDAARGOS_576_chromosome,_complete_genome.	Bacteria;Actinobacteria;Propionibacteriales;Propionibacteriaceae;Propionibacterium.
PRAU001.D.00001	1	3044331	Propionibacterium_australiense_strain_NCTC13651_genome_assembly,_chromosome:_1.	Bacteria;Actinobacteria;Propionibacteriales;Propionibacteriaceae;Propionibacterium.
PRFR001.D.00001	1	2616384	Propionibacterium_freudenreichii_subsp._shermanii_CIRM-BIA1,_complete_genome.	Bacteria;Actinobacteria;Propionibacteriales;Propionibacteriaceae;Propionibacterium.
PRFR001.D.00002	1	2649166	Propionibacterium_freudenreichii_subsp._freudenreichii_strain_DSM_20271,_complete_genome.	Bacteria;Actinobacteria;Propionibacteriales;Propionibacteriaceae;Propionibacterium.
PRFR001.D.00003	1	2630908	Propionibacterium_freudenreichii_strain_P.UF1_chromosome,_complete_genome.	Bacteria;Actinobacteria;Propionibacteriales;Propionibacteriaceae;Propionibacterium.
PRFR001.D.00005	1	2675045	Propionibacterium_freudenreichii_subsp._shermanii_isolate_PFREUDJS1_genome_assembly,_chromosome:_I.	Bacteria;Actinobacteria;Propionibacteriales;Propionibacteriaceae;Propionibacterium.
PRFR001.D.00006	1	2661974	Propionibacterium_freudenreichii_isolate_PFRJS18_genome_assembly,_chromosome:_I.	Bacteria;Actinobacteria;Propionibacteriales;Propionibacteriaceae;Propionibacterium.
PRFR001.D.00007	1	2654663	Propionibacterium_freudenreichii_isolate_PFRJS4_genome_assembly,_chromosome:_I.	Bacteria;Actinobacteria;Propionibacteriales;Propionibacteriaceae;Propionibacterium.
PRFR001.D.00008	1	2655351	Propionibacterium_freudenreichii_isolate_PFRJS2_genome_assembly,_chromosome:_I.	Bacteria;Actinobacteria;Propionibacteriales;Propionibacteriaceae;Propionibacterium.
PRFR001.D.00009	1	2655373	Propionibacterium_freudenreichii_isolate_PFRJS8_genome_assembly,_chromosome:_I.	Bacteria;Actinobacteria;Propionibacteriales;Propionibacteriaceae;Propionibacterium.
PRFR001.D.00010	1	2537402	Propionibacterium_freudenreichii_isolate_PFRJS11_genome_assembly,_chromosome:_I.	Bacteria;Actinobacteria;Propionibacteriales;Propionibacteriaceae;Propionibacterium.
PRFR001.D.00011	1	2613734	Propionibacterium_freudenreichii_isolate_PFRJS12_genome_assembly,_chromosome:_II.	Bacteria;Actinobacteria;Propionibacteriales;Propionibacteriaceae;Propionibacterium.
PRFR001.D.00012	1	2507188	Propionibacterium_freudenreichii_isolate_PFRJS14_genome_assembly,_chromosome:_I.	Bacteria;Actinobacteria;Propionibacteriales;Propionibacteriaceae;Propionibacterium.
PRFR001.D.00013	1	2633661	Propionibacterium_freudenreichii_isolate_PFRJS22-genome_genome_assembly,_chromosome:_I.	Bacteria;Actinobacteria;Propionibacteriales;Propionibacteriaceae;Propionibacterium.
PRFR001.D.00014	1	2615181	Propionibacterium_freudenreichii_isolate_PFRJS12-1_genome_assembly,_chromosome:_I.	Bacteria;Actinobacteria;Propionibacteriales;Propionibacteriaceae;Propionibacterium.
PRFR001.D.00015	1	2702157	Propionibacterium_freudenreichii_isolate_PFRJS25_genome_assembly,_chromosome:_I.	Bacteria;Actinobacteria;Propionibacteriales;Propionibacteriaceae;Propionibacterium.
PRFR001.D.00016	1	2673421	Propionibacterium_freudenreichii_isolate_PFRJS-23_genome_assembly,_chromosome:_I.	Bacteria;Actinobacteria;Propionibacteriales;Propionibacteriaceae;Propionibacterium.
PRSP010.D.00001	1	2649207	Propionibacterium_sp._oral_taxon_193_strain_F0672_chromosome,_complete_genome.	Bacteria;Actinobacteria;Propionibacteriales;Propionibacteriaceae;Propionibacterium.
PRSP004.D.00001	1	2010679	Propionimicrobium_sp._Marseille-P3275_strain_Marseille-P3275T_genome_assembly,_chromosome:_contig00001.	Bacteria;Actinobacteria;Propionibacteriales;Propionibacteriaceae;Propionimicrobium.
PSPR001.D.00001	1	3449360	Pseudopropionibacterium_propionicum_F0230a,_complete_genome.	Bacteria;Actinobacteria;Propionibacteriales;Propionibacteriaceae;Pseudopropionibacterium.
PSPR001.D.00002	1	3402349	Pseudopropionibacterium_propionicum_strain_NCTC12967_genome_assembly,_chromosome:_1.	Bacteria;Actinobacteria;Propionibacteriales;Propionibacteriaceae;Pseudopropionibacterium.
PSPR001.D.00003	1	3405117	Pseudopropionibacterium_propionicum_strain_NCTC11666_genome_assembly,_chromosome:_1.	Bacteria;Actinobacteria;Propionibacteriales;Propionibacteriaceae;Pseudopropionibacterium.
TEFL001.D.00001	2	3222890	Tessaracoccus_flavus_strain_RP1T,_complete_genome.	Bacteria;Actinobacteria;Propionibacteriales;Propionibacteriaceae;Tessaracoccus.
TEFL002.D.00001	2	3650768	Tessaracoccus_flavescens_strain_SST-39T,_complete_genome.	Bacteria;Actinobacteria;Propionibacteriales;Propionibacteriaceae;Tessaracoccus.
TESP001.D.00001	2	3212699	Tessaracoccus_sp._T2.5-30,_complete_genome.	Bacteria;Actinobacteria;Propionibacteriales;Propionibacteriaceae;Tessaracoccus.
TEAQ001.D.00001	1	3934699	Tessaracoccus_sp._NSG39,_complete_genome.	Bacteria;Actinobacteria;Propionibacteriales;Propionibacteriaceae;Tessaracoccus.
TESP002.D.00001	1	2759000	Tessaracoccus_sp._Marseille-P5995_genome_assembly,_chromosome:_contig00001.	Bacteria;Actinobacteria;Propionibacteriales;Propionibacteriaceae;Tessaracoccus.
ACHO001.D.00001	1	6606717	Actinoalloteichus_hoggarensis_strain_DSM_45943_chromosome,_complete_genome.	Bacteria;Actinobacteria;Pseudonocardiales;Pseudonocardiaceae;Actinoalloteichus.
ACHY001.D.00001	1	6306386	Actinoalloteichus_hymeniacidonis_strain_HPA177(T)_(=DSM_45092(T)),_complete_genome.	Bacteria;Actinobacteria;Pseudonocardiales;Pseudonocardiaceae;Actinoalloteichus.
ACSP006.D.00001	1	7275385	Actinoalloteichus_sp._GBA129-24_chromosome,_complete_genome.	Bacteria;Actinobacteria;Pseudonocardiales;Pseudonocardiaceae;Actinoalloteichus.
ACSP007.D.00001	1	7120854	Actinoalloteichus_sp._ADI127-7_chromosome,_complete_genome.	Bacteria;Actinobacteria;Pseudonocardiales;Pseudonocardiaceae;Actinoalloteichus.
ACSP026.D.00001	1	6822750	Actinoalloteichus_sp._AHMU_CJ021_chromosome,_complete_genome.	Bacteria;Actinobacteria;Pseudonocardiales;Pseudonocardiaceae;Actinoalloteichus.
ACMI002.D.00001	1	8248144	Actinosynnema_mirum_DSM_43827,_complete_genome.	Bacteria;Actinobacteria;Pseudonocardiales;Pseudonocardiaceae;Actinosynnema.
ACPR002.D.00001	1	8131572	Actinosynnema_pretiosum_strain_X47_chromosome,_complete_genome.	Bacteria;Actinobacteria;Pseudonocardiales;Pseudonocardiaceae;Actinosynnema.
ACPR002.D.00002	1	8340266	Actinosynnema_pretiosum_subsp._pretiosum_strain_ATCC_31280_chromosome,_complete_genome.	Bacteria;Actinobacteria;Pseudonocardiales;Pseudonocardiaceae;Actinosynnema.
AMJA001.D.00001	2	9053857	Amycolatopsis_japonica_strain_MG417-CF17,_complete_genome.	Bacteria;Actinobacteria;Pseudonocardiales;Pseudonocardiaceae;Amycolatopsis.
AMAL001.D.00001	1	9121443	Amycolatopsis_albispora_strain_WP1_chromosome,_complete_genome.	Bacteria;Actinobacteria;Pseudonocardiales;Pseudonocardiaceae;Amycolatopsis.
AMKE001.D.00001	1	8982090	Amycolatopsis_keratiniphila_strain_HCCB10007,_complete_genome.	Bacteria;Actinobacteria;Pseudonocardiales;Pseudonocardiaceae;Amycolatopsis.
AMME001.D.00001	1	7237391	Amycolatopsis_methanolica_239,_complete_genome.	Bacteria;Actinobacteria;Pseudonocardiales;Pseudonocardiaceae;Amycolatopsis.
AMME002.D.00001	1	10236715	Amycolatopsis_mediterranei_U32_chromosome,_complete_genome.	Bacteria;Actinobacteria;Pseudonocardiales;Pseudonocardiaceae;Amycolatopsis.
AMME002.D.00002	1	10236779	Amycolatopsis_mediterranei_S699,_complete_genome.	Bacteria;Actinobacteria;Pseudonocardiales;Pseudonocardiaceae;Amycolatopsis.
AMME002.D.00003	1	10246920	Amycolatopsis_mediterranei_S699,_complete_genome.	Bacteria;Actinobacteria;Pseudonocardiales;Pseudonocardiaceae;Amycolatopsis.
AMME002.D.00004	1	10246864	Amycolatopsis_mediterranei_RB,_complete_genome.	Bacteria;Actinobacteria;Pseudonocardiales;Pseudonocardiaceae;Amycolatopsis.
AMOR001.D.00001	1	9490992	Amycolatopsis_orientalis_strain_B-37,_complete_genome.	Bacteria;Actinobacteria;Pseudonocardiales;Pseudonocardiaceae;Amycolatopsis.
AMSP001.D.00001	1	9172799	Amycolatopsis_sp._AA4_chromosome,_complete_genome.	Bacteria;Actinobacteria;Pseudonocardiales;Pseudonocardiaceae;Amycolatopsis.
AMSP002.D.00001	1	9488490	Amycolatopsis_sp._BJA-103_chromosome,_complete_genome.	Bacteria;Actinobacteria;Pseudonocardiales;Pseudonocardiaceae;Amycolatopsis.
KIPH001.D.00001	2	11759770	Kibdelosporangium_phytohabitans_strain_KLBMP1111,_complete_genome.	Bacteria;Actinobacteria;Pseudonocardiales;Pseudonocardiaceae;Kibdelosporangium.
KUAL001.D.00001	1	9874926	Kutzneria_albida_DSM_43870,_complete_genome.	Bacteria;Actinobacteria;Pseudonocardiales;Pseudonocardiaceae;Kutzneria.
LEGU001.D.00001	1	9997872	Lentzea_guizhouensis_strain_DHS_C013_chromosome,_complete_genome.	Bacteria;Actinobacteria;Pseudonocardiales;Pseudonocardiaceae;Lentzea.
PRMA002.D.00001	1	6986413	Prauserella_marina_strain_DSM_45268_chromosome,_complete_genome.	Bacteria;Actinobacteria;Pseudonocardiales;Pseudonocardiaceae;Prauserella.
PSAU001.D.00001	2	7535285	Pseudonocardia_autotrophica_NBRC_12743_DNA,_complete_genome.	Bacteria;Actinobacteria;Pseudonocardiales;Pseudonocardiaceae;Pseudonocardia.
PSDI001.D.00001	1	7303989	Pseudonocardia_dioxanivorans_CB1190,_complete_genome.	Bacteria;Actinobacteria;Pseudonocardiales;Pseudonocardiaceae;Pseudonocardia.
PSSP003.D.00001	1	7205934	Pseudonocardia_sp._EC080619-01,_complete_genome.	Bacteria;Actinobacteria;Pseudonocardiales;Pseudonocardiaceae;Pseudonocardia.
PSSP004.D.00001	1	6554452	Pseudonocardia_sp._EC080625-04,_complete_genome.	Bacteria;Actinobacteria;Pseudonocardiales;Pseudonocardiaceae;Pseudonocardia.
PSSP026.D.00001	1	6300975	Pseudonocardia_sp._HH130629-09,_complete_genome.	Bacteria;Actinobacteria;Pseudonocardiales;Pseudonocardiaceae;Pseudonocardia.
PSSP029.D.00001	1	7131853	Pseudonocardia_sp._EC080610-09,_complete_genome.	Bacteria;Actinobacteria;Pseudonocardiales;Pseudonocardiaceae;Pseudonocardia.
PSSP030.D.00001	1	6680451	Pseudonocardia_sp._HH130630-07,_complete_genome.	Bacteria;Actinobacteria;Pseudonocardiales;Pseudonocardiaceae;Pseudonocardia.
PSSP081.D.00001	1	6143341	Pseudonocardia_sp._AL041005-10,_complete_genome.	Bacteria;Actinobacteria;Pseudonocardiales;Pseudonocardiaceae;Pseudonocardia.
SASP011.D.00001	1	4713652	Saccharomonospora_sp._31sw_chromosome,_complete_genome.	Bacteria;Actinobacteria;Pseudonocardiales;Pseudonocardiaceae;Saccharomonospora.
SAVI001.D.00001	1	4308349	Saccharomonospora_viridis_DSM_43017,_complete_genome.	Bacteria;Actinobacteria;Pseudonocardiales;Pseudonocardiaceae;Saccharomonospora.
SAER001.D.00001	1	8212805	Saccharopolyspora_erythraea_NRRL2338_complete_genome.	Bacteria;Actinobacteria;Pseudonocardiales;Pseudonocardiaceae;Saccharopolyspora.
SAES001.D.00001	1	9360653	Saccharothrix_espanaensis_DSM_44229_complete_genome.	Bacteria;Actinobacteria;Pseudonocardiales;Pseudonocardiaceae;Saccharothrix.
ALSP002.D.00001	2	7405112	Alloactinosynnema_sp._L-07_genome_assembly_Alloactinosynnema_sp._L-07,_chromosome_:_I.	Bacteria;Actinobacteria;Pseudonocardiales;Pseudonocardiaceae.
RUIN001.D.00001	1	3078689	Rubrobacter_indicoceani_strain_SCSIO_08198_chromosome,_complete_genome.	Bacteria;Actinobacteria;Rubrobacteria;Rubrobacterales;Rubrobacteraceae;Rubrobacter.
RURA001.D.00001	1	3267233	Rubrobacter_radiotolerans_strain_RSPS-4,_complete_genome.	Bacteria;Actinobacteria;Rubrobacteria;Rubrobacterales;Rubrobacteraceae;Rubrobacter.
RUXY001.D.00001	1	3225748	Rubrobacter_xylanophilus_DSM_9941,_complete_genome.	Bacteria;Actinobacteria;Rubrobacteria;Rubrobacterales;Rubrobacteraceae;Rubrobacter.
KIAL001.D.00001	1	8027788	Kitasatospora_albolonga_strain_YIM_101047_chromosome,_complete_genome.	Bacteria;Actinobacteria;Streptomycetales;Streptomycetaceae;Kitasatospora.
KIAU001.D.00001	1	7076402	Kitasatospora_aureofaciens_strain_DM-1_chromosome,_complete_genome.	Bacteria;Actinobacteria;Streptomycetales;Streptomycetaceae;Kitasatospora.
KISE001.D.00001	1	8783278	Kitasatospora_setae_KM-6054_DNA,_complete_genome.	Bacteria;Actinobacteria;Streptomycetales;Streptomycetaceae;Kitasatospora.
KISP001.D.00001	1	8963858	Kitasatospora_sp._MMS16-BH015_chromosome,_complete_genome.	Bacteria;Actinobacteria;Streptomycetales;Streptomycetaceae;Kitasatospora.
STSP045.D.00001	1	7090212	Streptacidiphilus_sp._DSM_106435_chromosome,_complete_genome.	Bacteria;Actinobacteria;Streptomycetales;Streptomycetaceae;Streptacidiphilus.
STCO001.D.00001	2	9054847	Streptomyces_coelicolor_A3(2)_chromosome,_complete_genome.	Bacteria;Actinobacteria;Streptomycetales;Streptomycetaceae;Streptomyces;Streptomycesalbidoflavusgroup.
STAL002.D.00001	1	6841649	Streptomyces_albidoflavus_strain_J1074,_complete_genome.	Bacteria;Actinobacteria;Streptomycetales;Streptomycetaceae;Streptomyces;Streptomycesalbidoflavusgroup.
STAL002.D.00002	1	7170504	Streptomyces_albidoflavus_strain_SM254,_complete_genome.	Bacteria;Actinobacteria;Streptomycetales;Streptomycetaceae;Streptomyces;Streptomycesalbidoflavusgroup.
STSA004.D.00001	1	7070328	Streptomyces_sampsonii_strain_KJ40_chromosome,_complete_genome.	Bacteria;Actinobacteria;Streptomycetales;Streptomycetaceae;Streptomyces;Streptomycesalbidoflavusgroup.
STSP016.D.00001	3	10191567	Streptomyces_sp._CdTB01,_complete_genome.	Bacteria;Actinobacteria;Streptomycetales;Streptomycetaceae;Streptomyces.
STAL006.D.00001	2	9372401	Streptomyces_albulus_strain_NK660,_complete_genome.	Bacteria;Actinobacteria;Streptomycetales;Streptomycetaceae;Streptomyces.
STAL006.D.00002	2	9336218	Streptomyces_albulus_strain_CK-15_chromosome,_complete_genome.	Bacteria;Actinobacteria;Streptomycetales;Streptomycetaceae;Streptomyces.
STAL006.D.00003	2	9784577	Streptomyces_albulus_ZPM,_complete_genome.	Bacteria;Actinobacteria;Streptomycetales;Streptomycetaceae;Streptomyces.
STLI001.D.00001	2	10319054	Streptomyces_lincolnensis_strain_NRRL_2936,_complete_genome.	Bacteria;Actinobacteria;Streptomycetales;Streptomycetaceae;Streptomyces.
STLI001.D.00002	2	9513637	Streptomyces_lincolnensis_strain_LC-G_chromosome,_complete_genome.	Bacteria;Actinobacteria;Streptomycetales;Streptomycetaceae;Streptomyces.
STLI002.D.00001	2	8345283	Streptomyces_lividans_TK24,_complete_genome.	Bacteria;Actinobacteria;Streptomycetales;Streptomycetaceae;Streptomyces.
STSP047.D.00001	2	8428700	Streptomyces_sp._endophyte_N2_chromosome,_complete_genome.	Bacteria;Actinobacteria;Streptomycetales;Streptomycetaceae;Streptomyces.
STAC003.D.00001	1	8145579	Streptomyces_actuosus_strain_ATCC_25421_chromosome,_complete_genome.	Bacteria;Actinobacteria;Streptomycetales;Streptomycetaceae;Streptomyces.
STAL001.D.00001	1	8625867	Streptomyces_alfalfae_strain_ACCC40021_chromosome,_complete_genome.	Bacteria;Actinobacteria;Streptomycetales;Streptomycetaceae;Streptomyces.
STAL003.D.00001	1	8384669	Streptomyces_albus_strain_DSM_41398,_complete_genome.	Bacteria;Actinobacteria;Streptomycetales;Streptomycetaceae;Streptomyces.
STAL003.D.00002	1	8308430	Streptomyces_albus_strain_BK3-25,_complete_genome.	Bacteria;Actinobacteria;Streptomycetales;Streptomycetaceae;Streptomyces.
STAL003.D.00003	1	8317371	Streptomyces_albus_strain_ZD11_chromosome,_complete_genome.	Bacteria;Actinobacteria;Streptomycetales;Streptomycetaceae;Streptomyces.
STAL004.D.00001	1	8144417	Streptomyces_albireticuli_strain_MDJK11_chromosome,_complete_genome.	Bacteria;Actinobacteria;Streptomycetales;Streptomycetaceae;Streptomyces.
STAL005.D.00001	1	9967549	Streptomyces_alboflavus_strain_MDJK44,_complete_genome.	Bacteria;Actinobacteria;Streptomycetales;Streptomycetaceae;Streptomyces.
STAM001.D.00001	1	8393598	Streptomyces_ambofaciens_ATCC_23877,_complete_genome.	Bacteria;Actinobacteria;Streptomycetales;Streptomycetaceae;Streptomyces.
STAM001.D.00002	1	8137876	Streptomyces_ambofaciens_strain_DSM_40697,_complete_genome.	Bacteria;Actinobacteria;Streptomycetales;Streptomycetaceae;Streptomyces.
STAT001.D.00001	1	9641288	Streptomyces_atratus_strain_SCSIO_ZH16_chromosome,_complete_genome.	Bacteria;Actinobacteria;Streptomycetales;Streptomycetaceae;Streptomyces.
STAU005.D.00001	1	10184660	Streptomyces_autolyticus_strain_CGMCC0516,_complete_genome.	Bacteria;Actinobacteria;Streptomycetales;Streptomycetaceae;Streptomyces.
STAV001.D.00001	1	9119895	Streptomyces_avermitilis_MA-4680_=_NBRC_14893_DNA,_complete_genome.	Bacteria;Actinobacteria;Streptomycetales;Streptomycetaceae;Streptomyces.
STBA003.D.00001	1	7888441	Streptomyces_bacillaris_strain_ATCC_15855_chromosome,_complete_genome.	Bacteria;Actinobacteria;Streptomycetales;Streptomycetaceae;Streptomyces.
STBI001.D.00001	1	11936683	Streptomyces_bingchenggensis_BCW-1,_complete_genome.	Bacteria;Actinobacteria;Streptomycetales;Streptomycetaceae;Streptomyces.
STCA003.D.00001	1	8092553	Streptomyces_cattleya_str._NRRL_8057_main_chromosome,_complete_genome.	Bacteria;Actinobacteria;Streptomycetales;Streptomycetaceae;Streptomyces.
STCA003.D.00002	1	8095515	Streptomyces_cattleya_DSM_46488,_complete_genome.	Bacteria;Actinobacteria;Streptomycetales;Streptomycetaceae;Streptomyces.
STCA006.D.00001	1	7600475	Streptomyces_cavourensis_strain_1AS2a_chromosome,_complete_genome.	Bacteria;Actinobacteria;Streptomycetales;Streptomycetaceae;Streptomyces.
STCA006.D.00002	1	7613757	Streptomyces_cavourensis_strain_TJ430_chromosome,_complete_genome.	Bacteria;Actinobacteria;Streptomycetales;Streptomycetaceae;Streptomyces.
STCH001.D.00001	1	8983317	Streptomyces_chartreusis_NRRL_3882_isolate_NRRL3882_genome_assembly,_chromosome:_I.	Bacteria;Actinobacteria;Streptomycetales;Streptomycetaceae;Streptomyces.
STCH001.D.00002	1	8983317	Streptomyces_chartreusis_NRRL_3882_isolate_NRRL3882_genome_assembly,_chromosome:_I.	Bacteria;Actinobacteria;Streptomycetales;Streptomycetaceae;Streptomyces.
STCL001.D.00001	1	7590758	Streptomyces_clavuligerus_strain_F613-1_chromosome,_complete_genome.	Bacteria;Actinobacteria;Streptomycetales;Streptomycetaceae;Streptomyces.
STCL001.D.00002	1	8059125	Streptomyces_clavuligerus_strain_F1D-5_chromosome,_complete_genome.	Bacteria;Actinobacteria;Streptomycetales;Streptomycetaceae;Streptomyces.
STCO003.D.00001	1	8377286	Streptomyces_collinus_Tu_365,_complete_sequence.	Bacteria;Actinobacteria;Streptomycetales;Streptomycetaceae;Streptomyces.
STCY002.D.00001	1	7762396	Streptomyces_cyaneogriseus_subsp._noncyanogenus_strain_NMWT_1,_complete_genome.	Bacteria;Actinobacteria;Streptomycetales;Streptomycetaceae;Streptomyces.
STDE001.D.00001	1	8710171	Streptomyces_dengpaensis_strain_XZHG99_chromosome,_complete_genome.	Bacteria;Actinobacteria;Streptomycetales;Streptomycetaceae;Streptomyces.
STFO001.D.00001	1	9611874	Streptomyces_formicae_strain_KY5_chromosome,_complete_genome.	Bacteria;Actinobacteria;Streptomycetales;Streptomycetaceae;Streptomyces.
STFR001.D.00001	1	8081458	Streptomyces_fradiae_strain_NKZ-259_chromosome,_complete_genome.	Bacteria;Actinobacteria;Streptomycetales;Streptomycetaceae;Streptomyces.
STFU001.D.00001	1	7905758	Streptomyces_fulvissimus_DSM_40593,_complete_sequence.	Bacteria;Actinobacteria;Streptomycetales;Streptomycetaceae;Streptomyces.
STFU002.D.00001	1	7667496	Streptomyces_fungicidicus_strain_TXX3120_chromosome,_complete_genome.	Bacteria;Actinobacteria;Streptomycetales;Streptomycetaceae;Streptomyces.
STGI001.D.00001	1	8482298	Streptomyces_gilvosporeus_strain_F607,_complete_genome.	Bacteria;Actinobacteria;Streptomycetales;Streptomycetaceae;Streptomyces.
STGL001.D.00001	1	7623774	Streptomyces_glaucescens_strain_GLA.O,_complete_genome.	Bacteria;Actinobacteria;Streptomycetales;Streptomycetaceae;Streptomyces.
STGL002.D.00001	1	7783599	Streptomyces_globisporus_C-1027,_complete_genome.	Bacteria;Actinobacteria;Streptomycetales;Streptomycetaceae;Streptomyces.
STGL002.D.00002	1	7666521	Streptomyces_globisporus_strain_TFH56_chromosome,_complete_genome.	Bacteria;Actinobacteria;Streptomycetales;Streptomycetaceae;Streptomyces.
STGL003.D.00001	1	7535750	Streptomyces_globosus_strain_LZH-48_chromosome,_complete_genome.	Bacteria;Actinobacteria;Streptomycetales;Streptomycetaceae;Streptomyces.
STGR001.D.00001	1	8545929	Streptomyces_griseus_subsp._griseus_NBRC_13350_DNA,_complete_genome.	Bacteria;Actinobacteria;Streptomycetales;Streptomycetaceae;Streptomyces.
STGR002.D.00001	1	8963414	Streptomyces_griseoviridis_strain_F1-27_chromosome,_complete_genome.	Bacteria;Actinobacteria;Streptomycetales;Streptomycetaceae;Streptomyces.
STGR003.D.00001	1	9512378	Streptomyces_griseorubiginosus_strain_3E-1_chromosome,_complete_genome.	Bacteria;Actinobacteria;Streptomycetales;Streptomycetaceae;Streptomyces.
STGR004.D.00001	1	10764674	Streptomyces_griseochromogenes_strain_ATCC_14511,_complete_genome.	Bacteria;Actinobacteria;Streptomycetales;Streptomycetaceae;Streptomyces.
STHU001.D.00001	1	8393044	Streptomyces_hundungensis_strain_BH38_chromosome,_complete_genome.	Bacteria;Actinobacteria;Streptomycetales;Streptomycetaceae;Streptomyces.
STHY002.D.00001	1	10383684	Streptomyces_hygroscopicus_subsp._jinggangensis_5008,_complete_genome.	Bacteria;Actinobacteria;Streptomycetales;Streptomycetaceae;Streptomyces.
STHY002.D.00002	1	10077952	Streptomyces_hygroscopicus_subsp._jinggangensis_TL01,_complete_genome.	Bacteria;Actinobacteria;Streptomycetales;Streptomycetaceae;Streptomyces.
STHY002.D.00003	1	10537932	Streptomyces_hygroscopicus_subsp._limoneus_strain_KCTC_1717_chromosome_I,_complete_sequence.	Bacteria;Actinobacteria;Streptomycetales;Streptomycetaceae;Streptomyces.
STHY002.D.00004	1	12012215	Streptomyces_hygroscopicus_strain_XM201,_complete_genome.	Bacteria;Actinobacteria;Streptomycetales;Streptomycetaceae;Streptomyces.
STKO001.D.00001	1	7220839	Streptomyces_koyangensis_strain_VK-A60T_chromosome,_complete_genome.	Bacteria;Actinobacteria;Streptomycetales;Streptomycetaceae;Streptomyces.
STLA001.D.00001	1	8932792	Streptomyces_lavendulae_subsp._lavendulae_strain_CCM_3239_chromosome,_complete_genome.	Bacteria;Actinobacteria;Streptomycetales;Streptomycetaceae;Streptomyces.
STLE001.D.00001	1	8122491	Streptomyces_leeuwenhoekii_genome_assembly_sleC34,_chromosome_:_chromosome.	Bacteria;Actinobacteria;Streptomycetales;Streptomycetaceae;Streptomyces.
STLU002.D.00001	1	8570191	Streptomyces_lunaelactis_strain_MM109_chromosome,_complete_genome.	Bacteria;Actinobacteria;Streptomycetales;Streptomycetaceae;Streptomyces.
STLU005.D.00001	1	7367863	Streptomyces_luteoverticillatus_strain_CGMCC_15060_chromosome,_complete_genome.	Bacteria;Actinobacteria;Streptomycetales;Streptomycetaceae;Streptomyces.
STLY001.D.00001	1	9307519	Streptomyces_lydicus_strain_A02_chromosome,_complete_genome.	Bacteria;Actinobacteria;Streptomycetales;Streptomycetaceae;Streptomyces.
STLY001.D.00002	1	8201357	Streptomyces_lydicus_strain_103_chromosome,_complete_genome.	Bacteria;Actinobacteria;Streptomycetales;Streptomycetaceae;Streptomyces.
STLY001.D.00003	1	8243179	Streptomyces_lydicus_strain_GS93_isolate_23_chromosome,_complete_genome.	Bacteria;Actinobacteria;Streptomycetales;Streptomycetaceae;Streptomyces.
STLY001.D.00004	1	9125666	Streptomyces_lydicus_strain_WYEC_108_chromosome,_complete_genome.	Bacteria;Actinobacteria;Streptomycetales;Streptomycetaceae;Streptomyces.
STMA005.D.00001	1	10744231	Streptomyces_malaysiensis_DSM4137_chromosome,_complete_sequence.	Bacteria;Actinobacteria;Streptomycetales;Streptomycetaceae;Streptomyces.
STNI001.D.00001	1	7641029	Streptomyces_nigra_strain_452_chromosome,_complete_genome.	Bacteria;Actinobacteria;Streptomycetales;Streptomycetaceae;Streptomyces.
STNI002.D.00001	1	7990492	Streptomyces_niveus_strain_SCSIO_3406,_complete_genome.	Bacteria;Actinobacteria;Streptomycetales;Streptomycetaceae;Streptomyces.
STNO001.D.00001	1	9815884	Streptomyces_noursei_ATCC_11455,_complete_genome.	Bacteria;Actinobacteria;Streptomycetales;Streptomycetaceae;Streptomyces.
STOL001.D.00001	1	8180260	Streptomyces_olivaceus_strain_KLBMP_5084_chromosome,_complete_genome.	Bacteria;Actinobacteria;Streptomycetales;Streptomycetaceae;Streptomyces.
STOL002.D.00001	1	8809793	Streptomyces_olivoreticuli_subsp._olivoreticuli_strain_ATCC_31159_chromosome,_complete_genome.	Bacteria;Actinobacteria;Streptomycetales;Streptomycetaceae;Streptomyces.
STPA003.D.00001	1	7766531	Streptomyces_parvulus_strain_2297_chromosome,_complete_genome.	Bacteria;Actinobacteria;Streptomycetales;Streptomycetaceae;Streptomyces.
STPA007.D.00001	1	8550793	Streptomyces_pactum_strain_ACT12_chromosome,_complete_genome.	Bacteria;Actinobacteria;Streptomycetales;Streptomycetaceae;Streptomyces.
STPL001.D.00001	1	7346075	Streptomyces_pluripotens_strain_MUSC_135_chromosome,_complete_genome.	Bacteria;Actinobacteria;Streptomycetales;Streptomycetaceae;Streptomyces.
STPL001.D.00002	1	7586568	Streptomyces_pluripotens_strain_MUSC_137_chromosome,_complete_genome.	Bacteria;Actinobacteria;Streptomycetales;Streptomycetaceae;Streptomyces.
STPR001.D.00001	1	7656104	Streptomyces_pratensis_ATCC_33331,_complete_genome.	Bacteria;Actinobacteria;Streptomycetales;Streptomycetaceae;Streptomyces.
STPR002.D.00001	1	8532592	Streptomyces_pristinaespiralis_strain_HCCB_10218,_complete_genome.	Bacteria;Actinobacteria;Streptomycetales;Streptomycetaceae;Streptomyces.
STPU001.D.00001	1	9698948	Streptomyces_puniciscabiei_strain_TW1S1_chromosome,_complete_genome.	Bacteria;Actinobacteria;Streptomycetales;Streptomycetaceae;Streptomyces.
STQA001.D.00001	1	9083372	Streptomyces_sp._S10(2016),_complete_genome.	Bacteria;Actinobacteria;Streptomycetales;Streptomycetaceae;Streptomyces.
STRE001.D.00001	1	9336224	Streptomyces_reticuli_genome_assembly_TUE45,_chromosome_:_I.	Bacteria;Actinobacteria;Streptomycetales;Streptomycetaceae;Streptomyces.
STRU002.D.00001	1	6543262	Streptomyces_rubrolavendulae_strain_MJM4426,_complete_genome.	Bacteria;Actinobacteria;Streptomycetales;Streptomycetaceae;Streptomyces.
STSC004.D.00001	1	10148695	Streptomyces_scabiei_87.22_complete_genome.	Bacteria;Actinobacteria;Streptomycetales;Streptomycetaceae;Streptomyces.
STSE001.D.00001	1	6426245	Streptomyces_seoulensis_strain_KCTC_9819_chromosome,_complete_genome.	Bacteria;Actinobacteria;Streptomycetales;Streptomycetaceae;Streptomyces.
STSP001.D.00001	1	6287975	Streptomyces_sp._SCSIO_03032_chromosome,_complete_genome.	Bacteria;Actinobacteria;Streptomycetales;Streptomycetaceae;Streptomyces.
STSP004.D.00001	1	10338286	Streptomyces_sp._769,_complete_genome.	Bacteria;Actinobacteria;Streptomycetales;Streptomycetaceae;Streptomyces.
STSP005.D.00001	1	7630245	Streptomyces_sp._PAMC26508,_complete_genome.	Bacteria;Actinobacteria;Streptomycetales;Streptomycetaceae;Streptomyces.
STSP008.D.00001	1	8157885	Streptomyces_sp._Z022_chromosome,_complete_genome.	Bacteria;Actinobacteria;Streptomycetales;Streptomycetaceae;Streptomyces.
STSP009.D.00001	1	11742376	Streptomyces_sp._M56_chromosome.	Bacteria;Actinobacteria;Streptomycetales;Streptomycetaceae;Streptomyces.
STSP010.D.00001	1	9086421	Streptomyces_sp._ADI95-16_chromosome,_complete_genome.	Bacteria;Actinobacteria;Streptomycetales;Streptomycetaceae;Streptomyces.
STSP011.D.00001	1	8274043	Streptomyces_sp._CCM_MD2014_chromosome,_complete_genome.	Bacteria;Actinobacteria;Streptomycetales;Streptomycetaceae;Streptomyces.
STSP012.D.00001	1	8307279	Streptomyces_sp._CFMR_7_strain_CFMR-7,_complete_genome.	Bacteria;Actinobacteria;Streptomycetales;Streptomycetaceae;Streptomyces.
STSP013.D.00001	1	7931832	Streptomyces_sp._Tue6075,_complete_genome.	Bacteria;Actinobacteria;Streptomycetales;Streptomycetaceae;Streptomyces.
STSP014.D.00001	1	7180417	Streptomyces_spongiicola_strain_HNM0071_chromosome,_complete_genome.	Bacteria;Actinobacteria;Streptomycetales;Streptomycetaceae;Streptomyces.
STSP017.D.00001	1	7703166	Streptomyces_sp._SM18_chromosome,_complete_genome.	Bacteria;Actinobacteria;Streptomycetales;Streptomycetaceae;Streptomyces.
STSP018.D.00001	1	8047771	Streptomyces_sp._4F,_complete_genome.	Bacteria;Actinobacteria;Streptomycetales;Streptomycetaceae;Streptomyces.
STSP024.D.00001	1	7601864	Streptomyces_sp._S8,_complete_genome.	Bacteria;Actinobacteria;Streptomycetales;Streptomycetaceae;Streptomyces.
STSP027.D.00001	1	7472530	Streptomyces_sp._SAT1_chromosome,_complete_genome.	Bacteria;Actinobacteria;Streptomycetales;Streptomycetaceae;Streptomyces.
STSP028.D.00001	1	11655206	Streptomyces_sp._11-1-2_chromosome,_complete_genome.	Bacteria;Actinobacteria;Streptomycetales;Streptomycetaceae;Streptomyces.
STSP031.D.00001	1	8027164	Streptomyces_sp._DUT11_chromosome.	Bacteria;Actinobacteria;Streptomycetales;Streptomycetaceae;Streptomyces.
STSP032.D.00001	1	8399509	Streptomyces_sp._MOE7_chromosome,_complete_genome.	Bacteria;Actinobacteria;Streptomycetales;Streptomycetaceae;Streptomyces.
STSP033.D.00001	1	8991292	Streptomyces_sp._3211,_complete_sequence.	Bacteria;Actinobacteria;Streptomycetales;Streptomycetaceae;Streptomyces.
STSP034.D.00001	1	8110698	Streptomyces_sp._Sge12,_complete_genome.	Bacteria;Actinobacteria;Streptomycetales;Streptomycetaceae;Streptomyces.
STSP035.D.00001	1	7232701	Streptomyces_sp._CLI2509,_complete_genome.	Bacteria;Actinobacteria;Streptomycetales;Streptomycetaceae;Streptomyces.
STSP037.D.00001	1	7614683	Streptomyces_sp._S063,_complete_genome.	Bacteria;Actinobacteria;Streptomycetales;Streptomycetaceae;Streptomyces.
STSP040.D.00001	1	8029398	Streptomyces_sp._CMB-StM0423_chromosome,_complete_genome.	Bacteria;Actinobacteria;Streptomycetales;Streptomycetaceae;Streptomyces.
STSP041.D.00001	1	7258031	Streptomyces_sp._FR-008,_complete_genome.	Bacteria;Actinobacteria;Streptomycetales;Streptomycetaceae;Streptomyces.
STSP042.D.00001	1	8570609	Streptomyces_sp._Go-475_chromosome,_complete_genome.	Bacteria;Actinobacteria;Streptomycetales;Streptomycetaceae;Streptomyces.
STSP043.D.00001	1	7787608	Streptomyces_sp._CB09001_chromosome,_complete_genome.	Bacteria;Actinobacteria;Streptomycetales;Streptomycetaceae;Streptomyces.
STSP044.D.00001	1	7852859	Streptomyces_sp._WAC00288_chromosome,_complete_genome.	Bacteria;Actinobacteria;Streptomycetales;Streptomycetaceae;Streptomyces.
STSP046.D.00001	1	9851971	Streptomyces_sp._P3_chromosome,_complete_genome.	Bacteria;Actinobacteria;Streptomycetales;Streptomycetaceae;Streptomyces.
STSP049.D.00001	1	10239272	Streptomyces_sp._ZFG47_chromosome,_complete_genome.	Bacteria;Actinobacteria;Streptomycetales;Streptomycetaceae;Streptomyces.
STSP050.D.00001	1	9687439	Streptomyces_sp._NEAU-S7GS2_chromosome,_complete_genome.	Bacteria;Actinobacteria;Streptomycetales;Streptomycetaceae;Streptomyces.
STSP051.D.00001	1	8201167	Streptomyces_sp._WAC_01438_chromosome,_complete_genome.	Bacteria;Actinobacteria;Streptomycetales;Streptomycetaceae;Streptomyces.
STSP052.D.00001	1	8270461	Streptomyces_sp._WAC_01529_chromosome,_complete_genome.	Bacteria;Actinobacteria;Streptomycetales;Streptomycetaceae;Streptomyces.
STSP053.D.00001	1	8324535	Streptomyces_sp._WAC_06738_chromosome,_complete_genome.	Bacteria;Actinobacteria;Streptomycetales;Streptomycetaceae;Streptomyces.
STSP055.D.00001	1	8454852	Streptomyces_sp._GSSD-12_chromosome,_complete_genome.	Bacteria;Actinobacteria;Streptomycetales;Streptomycetaceae;Streptomyces.
STSP057.D.00001	1	8068143	Streptomyces_sp._W1SF4_chromosome,_complete_genome.	Bacteria;Actinobacteria;Streptomycetales;Streptomycetaceae;Streptomyces.
STSP058.D.00001	1	8082236	Streptomyces_sp._KPB2_chromosome,_complete_genome.	Bacteria;Actinobacteria;Streptomycetales;Streptomycetaceae;Streptomyces.
STSP059.D.00001	1	9320089	Streptomyces_sp._CC0208_chromosome,_complete_genome.	Bacteria;Actinobacteria;Streptomycetales;Streptomycetaceae;Streptomyces.
STSP062.D.00001	1	7461832	Streptomyces_sp._S501_chromosome,_complete_genome.	Bacteria;Actinobacteria;Streptomycetales;Streptomycetaceae;Streptomyces.
STSP067.D.00001	1	10677137	Streptomyces_sp._MK45_chromosome,_complete_genome.	Bacteria;Actinobacteria;Streptomycetales;Streptomycetaceae;Streptomyces.
STSP070.D.00001	1	10393987	Streptomyces_brunneus_strain_CR22_chromosome,_complete_genome.	Bacteria;Actinobacteria;Streptomycetales;Streptomycetaceae;Streptomyces.
STSP071.D.00001	1	8039333	Streptomyces_sp._CNQ-509_chromosome,_complete_genome.	Bacteria;Actinobacteria;Streptomycetales;Streptomycetaceae;Streptomyces.
STSP073.D.00001	1	7179914	Streptomyces_sp._SM17_chromosome,_complete_genome.	Bacteria;Actinobacteria;Streptomycetales;Streptomycetaceae;Streptomyces.
STSP074.D.00001	1	8718751	Streptomyces_sp._M2_chromosome,_complete_genome.	Bacteria;Actinobacteria;Streptomycetales;Streptomycetaceae;Streptomyces.
STSP076.D.00001	1	7414440	Streptomyces_sp._SirexAA-E,_complete_genome.	Bacteria;Actinobacteria;Streptomycetales;Streptomycetaceae;Streptomyces.
STTI001.D.00001	1	7289495	Streptomyces_sp._HNM0039_chromosome,_complete_genome.	Bacteria;Actinobacteria;Streptomycetales;Streptomycetaceae;Streptomyces.
STVE002.D.00001	1	9034396	Streptomyces_venezuelae_genome_assembly_Streptomyces_venezuelae_ATCC_15439,_chromosome_:_I.	Bacteria;Actinobacteria;Streptomycetales;Streptomycetaceae;Streptomyces.
STVE002.D.00002	1	9054831	Streptomyces_venezuelae_strain_ATCC_15439,_complete_genome.	Bacteria;Actinobacteria;Streptomycetales;Streptomycetaceae;Streptomyces.
STVE002.D.00003	1	8380320	Streptomyces_venezuelae_strain_NRRL_B-65442_genome.	Bacteria;Actinobacteria;Streptomycetales;Streptomycetaceae;Streptomyces.
STVI001.D.00001	1	7916045	Streptomyces_violaceoruber_strain_S21,_complete_genome.	Bacteria;Actinobacteria;Streptomycetales;Streptomycetaceae;Streptomyces.
STVI002.D.00001	1	9153777	Streptomyces_vietnamensis_strain_GIM4.0001,_complete_genome.	Bacteria;Actinobacteria;Streptomycetales;Streptomycetaceae;Streptomyces.
STVI003.D.00001	1	11138313	Streptomyces_violaceusniger_Tu_4113,_complete_sequence.	Bacteria;Actinobacteria;Streptomycetales;Streptomycetaceae;Streptomyces.
STXI001.D.00001	1	7137891	Streptomyces_xinghaiensis_S187_chromosome,_complete_genome.	Bacteria;Actinobacteria;Streptomycetales;Streptomycetaceae;Streptomyces.
STXI002.D.00001	1	5961401	Streptomyces_xiamenensis_strain_318,_complete_genome.	Bacteria;Actinobacteria;Streptomycetales;Streptomycetaceae;Streptomyces.
STPE002.D.00001	0	8023114	Streptomyces_peucetius_subsp._caesius_ATCC_27952_chromosome,_complete_genome.	Bacteria;Actinobacteria;Streptomycetales;Streptomycetaceae;Streptomyces.
STSP022.D.00001	0	7929999	Streptomyces_sp._fd1-xmd_chromosome,_complete_genome.	Bacteria;Actinobacteria;Streptomycetales;Streptomycetaceae;Streptomyces.
STSP026.D.00001	0	11142275	Streptomyces_sp._RTd22_chromosome,_complete_genome.	Bacteria;Actinobacteria;Streptomycetales;Streptomycetaceae;Streptomyces.
STSP060.D.00001	0	7585034	Streptomyces_sp._TN58_chromosome,_complete_genome.	Bacteria;Actinobacteria;Streptomycetales;Streptomycetaceae;Streptomyces.
STSP072.D.00001	0	8716193	Streptomyces_sp._Mg1,_complete_genome.	Bacteria;Actinobacteria;Streptomycetales;Streptomycetaceae;Streptomyces.
NOAL001.D.00001	1	5848211	Nocardiopsis_alba_ATCC_BAA-2165,_complete_genome.	Bacteria;Actinobacteria;Streptosporangiales;Nocardiopsaceae;Nocardiopsis.
NODA001.D.00001	1	6543312	Nocardiopsis_dassonvillei_subsp._dassonvillei_DSM_43111_chromosome_1,_complete_sequence.	Bacteria;Actinobacteria;Streptosporangiales;Nocardiopsaceae;Nocardiopsis.
NODA001.D.00002	1	6585441	Nocardiopsis_dassonvillei_strain_NOCA502F,_complete_genome.	Bacteria;Actinobacteria;Streptosporangiales;Nocardiopsaceae;Nocardiopsis.
NODA001.D.00003	1	6641645	Nocardiopsis_dassonvillei_strain_HZNU_N_1_chromosome,_complete_genome.	Bacteria;Actinobacteria;Streptosporangiales;Nocardiopsaceae;Nocardiopsis.
NODA001.D.00004	1	6541269	Nocardiopsis_dassonvillei_strain_NCTC10488_genome_assembly,_chromosome:_1.	Bacteria;Actinobacteria;Streptosporangiales;Nocardiopsaceae;Nocardiopsis.
NOGI001.D.00001	0	6142152	Nocardiopsis_gilva_YIM_90087_chromosome,_complete_genome.	Bacteria;Actinobacteria;Streptosporangiales;Nocardiopsaceae;Nocardiopsis.
STSP068.D.00001	1	5814190	Streptomonospora_sp._M2_chromosome,_complete_genome.	Bacteria;Actinobacteria;Streptosporangiales;Nocardiopsaceae;Streptomonospora.
THFU001.D.00001	1	3642249	Thermobifida_fusca_YX,_complete_genome.	Bacteria;Actinobacteria;Streptosporangiales;Nocardiopsaceae;Thermobifida.
NOSP010.D.00001	3	13047416	Nonomuraea_sp._ATCC_55076_chromosome,_complete_genome.	Bacteria;Actinobacteria;Streptosporangiales;Streptosporangiaceae;Nonomuraea.
STRO001.D.00001	1	10369518	Streptosporangium_roseum_DSM_43021,_complete_genome.	Bacteria;Actinobacteria;Streptosporangiales;Streptosporangiaceae;Streptosporangium.
ACAM001.D.00001	0	6800142	Actinomadura_amylolytica_strain_YIM_77502_chromosome,_complete_genome.	Bacteria;Actinobacteria;Streptosporangiales;Thermomonosporaceae;Actinomadura.
THCU001.D.00001	1	5639016	Thermomonospora_curvata_DSM_43183,_complete_genome.	Bacteria;Actinobacteria;Streptosporangiales;Thermomonosporaceae;Thermomonospora.
COWO001.D.00001	1	6359369	Conexibacter_woesei_DSM_14684,_complete_genome.	Bacteria;Actinobacteria;Thermoleophilia;Solirubrobacterales;Conexibacteraceae;Conexibacter.
ACBA001.D.00001	1	2461858	Actinobacteria_bacterium_IMCC26256,_complete_genome.	Bacteria;Actinobacteria.
ACBA002.D.00001	1	1353947	Actinobacteria_bacterium_IMCC25003_chromosome,_complete_genome.	Bacteria;Actinobacteria.
ACBA003.D.00001	1	1506415	Actinobacteria_bacterium_IMCC19121_chromosome,_complete_genome.	Bacteria;Actinobacteria.
ACBA004.D.00001	1	1551612	Actinobacteria_bacterium_IMCC26077_chromosome,_complete_genome.	Bacteria;Actinobacteria.
ACBA005.D.00001	1	1456516	Actinobacteria_bacterium_IMCC26103_chromosome,_complete_genome.	Bacteria;Actinobacteria.
AQAE001.D.00001	1	1590791	Aquifex_aeolicus_VF5_chromosome,_complete_genome.	Bacteria;Aquificae;Aquificales;Aquificaceae;Aquifex.
HYTH003.D.00001	1	1743135	Hydrogenobacter_thermophilus_TK-6_DNA,_complete_genome.	Bacteria;Aquificae;Aquificales;Aquificaceae;Hydrogenobacter.
HYTH003.D.00002	1	1742932	Hydrogenobacter_thermophilus_TK-6,_complete_genome.	Bacteria;Aquificae;Aquificales;Aquificaceae;Hydrogenobacter.
HYSP011.D.00001	2	1559514	Hydrogenobaculum_sp._Y04AAS1,_complete_genome.	Bacteria;Aquificae;Aquificales;Aquificaceae;Hydrogenobaculum.
HYSP012.D.00001	2	1552775	Hydrogenobaculum_sp._3684,_complete_genome.	Bacteria;Aquificae;Aquificales;Aquificaceae;Hydrogenobaculum.
HYSP013.D.00001	2	1552931	Hydrogenobaculum_sp._HO,_complete_genome.	Bacteria;Aquificae;Aquificales;Aquificaceae;Hydrogenobaculum.
HYSP014.D.00001	2	1552607	Hydrogenobaculum_sp._SHO,_complete_genome.	Bacteria;Aquificae;Aquificales;Aquificaceae;Hydrogenobaculum.
HYSP015.D.00001	2	1552931	Hydrogenobaculum_sp._SN,_complete_genome.	Bacteria;Aquificae;Aquificales;Aquificaceae;Hydrogenobaculum.
THAL001.D.00001	1	1500577	Thermocrinis_albus_DSM_14484,_complete_genome.	Bacteria;Aquificae;Aquificales;Aquificaceae;Thermocrinis.
THRU001.D.00001	1	1521037	Thermocrinis_ruber_strain_DSM_23557,_complete_genome.	Bacteria;Aquificae;Aquificales;Aquificaceae;Thermocrinis.
PEMA001.D.00001	1	1983966	Persephonella_marina_EX-H1,_complete_genome.	Bacteria;Aquificae;Aquificales;Hydrogenothermaceae;Persephonella.
SUAZ001.D.00001	1	1640877	Sulfurihydrogenibium_azorense_Az-Fu1,_complete_genome.	Bacteria;Aquificae;Aquificales;Hydrogenothermaceae;Sulfurihydrogenibium.
SUSP013.D.00001	1	1838442	Sulfurihydrogenibium_sp._YO3AOP1,_complete_genome.	Bacteria;Aquificae;Aquificales;Hydrogenothermaceae;Sulfurihydrogenibium.
THTA001.D.00001	1	1816670	Thermosulfidibacter_takaii_ABI70S6_DNA,_complete_genome.	Bacteria;Aquificae;Aquificales.
DETH001.D.00001	1	1541968	Desulfurobacterium_thermolithotrophum_DSM_11699,_complete_genome.	Bacteria;Aquificae;Desulfurobacteriales;Desulfurobacteriaceae;Desulfurobacterium.
THAM001.D.00001	1	1759526	Thermovibrio_ammonificans_HB-1,_complete_genome.	Bacteria;Aquificae;Desulfurobacteriales;Desulfurobacteriaceae;Thermovibrio.
FIGI001.D.00001	2	5231762	Fimbriimonas_ginsengisoli_Gsoil_348,_complete_genome.	Bacteria;Armatimonadetes;Fimbriimonadia;Fimbriimonadales;Fimbriimonadaceae;Fimbriimonas.
RHMA001.D.00001	1	3386737	Rhodothermus_marinus_DSM_4252,_complete_genome.	Bacteria;Bacteroidetes;BacteroidetesOrderII.Incertaesedis;Rhodothermaceae;Rhodothermus.
RHMA001.D.00002	1	3334122	Rhodothermus_marinus_SG0.5JP17-172,_complete_genome.	Bacteria;Bacteroidetes;BacteroidetesOrderII.Incertaesedis;Rhodothermaceae;Rhodothermus.
SARU001.D.00001	1	3587328	Salinibacter_ruber_DSM_13855_chromosome,_complete_genome.	Bacteria;Bacteroidetes;BacteroidetesOrderII.Incertaesedis;Rhodothermaceae;Salinibacter.
SARU001.D.00002	1	3832918	Salinibacter_ruber_M8_chromosome,_complete_genome.	Bacteria;Bacteroidetes;BacteroidetesOrderII.Incertaesedis;Rhodothermaceae;Salinibacter.
SARU001.D.00003	1	3597019	Salinibacter_ruber_strain_P13_chromosome,_complete_genome.	Bacteria;Bacteroidetes;BacteroidetesOrderII.Incertaesedis;Rhodothermaceae;Salinibacter.
SARU001.D.00004	1	3739924	Salinibacter_ruber_strain_P18_chromosome,_complete_genome.	Bacteria;Bacteroidetes;BacteroidetesOrderII.Incertaesedis;Rhodothermaceae;Salinibacter.
SARU001.D.00005	1	3949358	Salinibacter_ruber_strain_RM158_chromosome,_complete_genome.	Bacteria;Bacteroidetes;BacteroidetesOrderII.Incertaesedis;Rhodothermaceae;Salinibacter.
SARU001.D.00006	1	3701547	Salinibacter_ruber_strain_SP38_chromosome,_complete_genome.	Bacteria;Bacteroidetes;BacteroidetesOrderII.Incertaesedis;Rhodothermaceae;Salinibacter.
SARU001.D.00007	1	3901694	Salinibacter_ruber_strain_SP73_chromosome,_complete_genome.	Bacteria;Bacteroidetes;BacteroidetesOrderII.Incertaesedis;Rhodothermaceae;Salinibacter.
SARU001.D.00008	1	3762895	Salinibacter_ruber_strain_M1_chromosome,_complete_genome.	Bacteria;Bacteroidetes;BacteroidetesOrderII.Incertaesedis;Rhodothermaceae;Salinibacter.
RHBA001.D.00001	1	4653222	Rhodothermaceae_bacterium_RA_chromosome,_complete_genome.	Bacteria;Bacteroidetes;BacteroidetesOrderII.Incertaesedis;Rhodothermaceae;unclassifiedRhodothermaceae.
RHBA006.D.00001	1	4807988	Rhodothermaceae_bacterium_strain_MEBiC09517_chromosome,_complete_genome.	Bacteria;Bacteroidetes;BacteroidetesOrderII.Incertaesedis;Rhodothermaceae;unclassifiedRhodothermaceae.
BADO001.D.00001	2	5310365	Bacteroides_dorei_CL03T12C01,_complete_genome.	Bacteria;Bacteroidetes;Bacteroidia;Bacteroidales;Bacteroidaceae;Bacteroides.
BAHE001.D.00001	2	3608975	Bacteroides_heparinolyticus_strain_F0111_chromosome,_complete_genome.	Bacteria;Bacteroidetes;Bacteroidia;Bacteroidales;Bacteroidaceae;Bacteroides.
BASA002.D.00001	2	4308663	Bacteroides_salanitronis_DSM_18170,_complete_genome.	Bacteria;Bacteroidetes;Bacteroidia;Bacteroidales;Bacteroidaceae;Bacteroides.
BAVU001.D.00001	2	5163189	Bacteroides_vulgatus_ATCC_8482,_complete_genome.	Bacteria;Bacteroidetes;Bacteroidia;Bacteroidales;Bacteroidaceae;Bacteroides.
BAZO001.D.00001	2	3361794	Bacteroides_zoogleoformans_strain_ATCC_33285_chromosome,_complete_genome.	Bacteria;Bacteroidetes;Bacteroidia;Bacteroidales;Bacteroidaceae;Bacteroides.
BACA002.D.00001	1	4839927	Bacteroides_caecimuris_strain_I48_chromosome,_complete_genome.	Bacteria;Bacteroidetes;Bacteroidia;Bacteroidales;Bacteroidaceae;Bacteroides.
BACA003.D.00001	1	4570803	Bacteroides_caccae_strain_ATCC_43185_chromosome,_complete_genome.	Bacteria;Bacteroidetes;Bacteroidia;Bacteroidales;Bacteroidaceae;Bacteroides.
BACE004.D.00001	1	7084828	Bacteroides_cellulosilyticus_strain_WH2,_complete_genome.	Bacteria;Bacteroidetes;Bacteroidia;Bacteroidales;Bacteroidaceae;Bacteroides.
BAFR002.D.00001	1	5310990	Bacteroides_fragilis_YCH46_DNA,_complete_genome.	Bacteria;Bacteroidetes;Bacteroidia;Bacteroidales;Bacteroidaceae;Bacteroides.
BAFR002.D.00002	1	5241700	Bacteroides_fragilis_NCTC_9343,_complete_genome.	Bacteria;Bacteroidetes;Bacteroidia;Bacteroidales;Bacteroidaceae;Bacteroides.
BAFR002.D.00003	1	5373121	Bacteroides_fragilis_638R_genome.	Bacteria;Bacteroidetes;Bacteroidia;Bacteroidales;Bacteroidaceae;Bacteroides.
BAFR002.D.00004	1	5282232	Bacteroides_fragilis_strain_BOB25,_complete_genome.	Bacteria;Bacteroidetes;Bacteroidia;Bacteroidales;Bacteroidaceae;Bacteroides.
BAFR002.D.00005	1	5188967	Bacteroides_fragilis_genome_assembly_BFBE1.1,_chromosome_:_scaffold1.	Bacteria;Bacteroidetes;Bacteroidia;Bacteroidales;Bacteroidaceae;Bacteroides.
BAFR002.D.00006	1	4902215	Bacteroides_fragilis_strain_S14_chromosome,_complete_genome.	Bacteria;Bacteroidetes;Bacteroidia;Bacteroidales;Bacteroidaceae;Bacteroides.
BAFR002.D.00007	1	5315431	Bacteroides_fragilis_strain_Q1F2_chromosome,_complete_genome.	Bacteria;Bacteroidetes;Bacteroidia;Bacteroidales;Bacteroidaceae;Bacteroides.
BAHE002.D.00001	1	3998906	Bacteroides_helcogenes_P_36-108,_complete_genome.	Bacteria;Bacteroidetes;Bacteroidia;Bacteroidales;Bacteroidaceae;Bacteroides.
BAOV001.D.00001	1	6472489	Bacteroides_ovatus_strain_ATCC_8483,_complete_genome.	Bacteria;Bacteroidetes;Bacteroidia;Bacteroidales;Bacteroidaceae;Bacteroides.
BAOV001.D.00002	1	6475296	Bacteroides_ovatus_V975_genome_assembly,_chromosome:_I.	Bacteria;Bacteroidetes;Bacteroidia;Bacteroidales;Bacteroidaceae;Bacteroides.
BASP029.D.00001	1	4502190	Bacteroides_sp._A1C1_chromosome,_complete_genome.	Bacteria;Bacteroidetes;Bacteroidia;Bacteroidales;Bacteroidaceae;Bacteroides.
BATH005.D.00001	1	6293399	Bacteroides_thetaiotaomicron_VPI-5482_chromosome,_complete_genome.	Bacteria;Bacteroidetes;Bacteroidia;Bacteroidales;Bacteroidaceae;Bacteroides.
BATH005.D.00002	1	6487685	Bacteroides_thetaiotaomicron_strain_7330,_complete_genome.	Bacteria;Bacteroidetes;Bacteroidia;Bacteroidales;Bacteroidaceae;Bacteroides.
BAVI002.D.00001	2	3076856	Barnesiella_viscericola_DSM_18177,_complete_genome.	Bacteria;Bacteroidetes;Bacteroidia;Bacteroidales;Barnesiellaceae;Barnesiella.
CAAZ001.D.00001	1	1224919	Candidatus_Azobacteroides_pseudotrichonymphae_genomovar._CFP2_DNA,_complete_genome.	Bacteria;Bacteroidetes;Bacteroidia;Bacteroidales;CandidatusAzobacteroides.
CAAZ001.D.00002	1	1016909	Candidatus_Azobacteroides_pseudotrichonymphae_DNA,_chromosome:_I,_complete_genome,_phylotype_ProJPt-1.	Bacteria;Bacteroidetes;Bacteroidia;Bacteroidales;CandidatusAzobacteroides.
PRSA001.D.00001	1	4414963	Proteiniphilum_saccharofermentans_isolate_M3/6_genome_assembly,_chromosome:_I.	Bacteria;Bacteroidetes;Bacteroidia;Bacteroidales;Dysgonamonadaceae;Proteiniphilum.
BUFA001.D.00001	2	4976422	Butyricimonas_sp._H184_chromosome,_complete_genome.	Bacteria;Bacteroidetes;Bacteroidia;Bacteroidales;Odoribacteraceae;Butyricimonas.
ODSP001.D.00001	1	4392288	Odoribacter_splanchnicus_DSM_20712,_complete_genome.	Bacteria;Bacteroidetes;Bacteroidia;Bacteroidales;Odoribacteraceae;Odoribacter.
ODSP001.D.00002	1	4392177	Odoribacter_splanchnicus_strain_NCTC10825_genome_assembly,_chromosome:_1.	Bacteria;Bacteroidetes;Bacteroidia;Bacteroidales;Odoribacteraceae;Odoribacter.
PAPR001.D.00001	1	3685504	Paludibacter_propionicigenes_WB4,_complete_genome.	Bacteria;Bacteroidetes;Bacteroidia;Bacteroidales;Paludibacteraceae;Paludibacter.
FECA001.D.00001	1	2808926	Porphyromonadaceae_bacterium_ING2-E5B_genome_assembly_E5B,_chromosome_:_chrI.	Bacteria;Bacteroidetes;Bacteroidia;Bacteroidales;Porphyromonadaceae;Fermentimonas.
PEMU001.D.00001	1	3717632	Petrimonas_mucosa_isolate_ING2-E5A_genome_assembly,_chromosome:_I.	Bacteria;Bacteroidetes;Bacteroidia;Bacteroidales;Porphyromonadaceae;Petrimonas.
POAS001.D.00001	1	2186370	Porphyromonas_asaccharolytica_DSM_20707,_complete_genome.	Bacteria;Bacteroidetes;Bacteroidia;Bacteroidales;Porphyromonadaceae;Porphyromonas.
POCA001.D.00001	1	2404857	Porphyromonas_cangingivalis_strain_NCTC12856_genome_assembly,_chromosome:_1.	Bacteria;Bacteroidetes;Bacteroidia;Bacteroidales;Porphyromonadaceae;Porphyromonas.
POCR001.D.00001	1	2133352	Porphyromonas_crevioricanis_strain_NCTC12858_genome_assembly,_chromosome:_1.	Bacteria;Bacteroidetes;Bacteroidia;Bacteroidales;Porphyromonadaceae;Porphyromonas.
POGI001.D.00001	1	2343476	Porphyromonas_gingivalis_W83,_complete_genome.	Bacteria;Bacteroidetes;Bacteroidia;Bacteroidales;Porphyromonadaceae;Porphyromonas.
POGI001.D.00002	1	2354886	Porphyromonas_gingivalis_ATCC_33277_DNA,_complete_genome.	Bacteria;Bacteroidetes;Bacteroidia;Bacteroidales;Porphyromonadaceae;Porphyromonas.
POGI001.D.00003	1	2339898	Porphyromonas_gingivalis_TDC60_DNA,_complete_genome.	Bacteria;Bacteroidetes;Bacteroidia;Bacteroidales;Porphyromonadaceae;Porphyromonas.
POGI001.D.00004	1	2367029	Porphyromonas_gingivalis_strain_A7436,_complete_genome.	Bacteria;Bacteroidetes;Bacteroidia;Bacteroidales;Porphyromonadaceae;Porphyromonas.
POGI001.D.00005	1	2372492	Porphyromonas_gingivalis_AJW4,_complete_genome.	Bacteria;Bacteroidetes;Bacteroidia;Bacteroidales;Porphyromonadaceae;Porphyromonas.
POGI001.D.00006	1	2378872	Porphyromonas_gingivalis_381,_complete_genome.	Bacteria;Bacteroidetes;Bacteroidia;Bacteroidales;Porphyromonadaceae;Porphyromonas.
POGI001.D.00007	1	2359159	Porphyromonas_gingivalis_strain_KCOM_3131_chromosome,_complete_genome.	Bacteria;Bacteroidetes;Bacteroidia;Bacteroidales;Porphyromonadaceae;Porphyromonas.
POGI001.D.00008	1	2469365	Porphyromonas_gingivalis_strain_KCOM_2799_chromosome,_complete_genome.	Bacteria;Bacteroidetes;Bacteroidia;Bacteroidales;Porphyromonadaceae;Porphyromonas.
POGI001.D.00009	1	2478317	Porphyromonas_gingivalis_strain_KCOM_2801_chromosome,_complete_genome.	Bacteria;Bacteroidetes;Bacteroidia;Bacteroidales;Porphyromonadaceae;Porphyromonas.
POGI001.D.00010	1	2374087	Porphyromonas_gingivalis_strain_KCOM_2802_chromosome,_complete_genome.	Bacteria;Bacteroidetes;Bacteroidia;Bacteroidales;Porphyromonadaceae;Porphyromonas.
POGI001.D.00011	1	2353912	Porphyromonas_gingivalis_strain_KCOM_2803_chromosome,_complete_genome.	Bacteria;Bacteroidetes;Bacteroidia;Bacteroidales;Porphyromonadaceae;Porphyromonas.
POGI001.D.00012	1	2463791	Porphyromonas_gingivalis_strain_KCOM_2804_chromosome,_complete_genome.	Bacteria;Bacteroidetes;Bacteroidia;Bacteroidales;Porphyromonadaceae;Porphyromonas.
POGI001.D.00013	1	2482917	Porphyromonas_gingivalis_strain_KCOM_2805_chromosome,_complete_genome.	Bacteria;Bacteroidetes;Bacteroidia;Bacteroidales;Porphyromonadaceae;Porphyromonas.
POGI001.D.00014	1	2353520	Porphyromonas_gingivalis_strain_KCOM_3001_chromosome,_complete_genome.	Bacteria;Bacteroidetes;Bacteroidia;Bacteroidales;Porphyromonadaceae;Porphyromonas.
POGI001.D.00015	1	2476166	Porphyromonas_gingivalis_strain_KCOM_2796_chromosome,_complete_genome.	Bacteria;Bacteroidetes;Bacteroidia;Bacteroidales;Porphyromonadaceae;Porphyromonas.
POGI001.D.00016	1	2410673	Porphyromonas_gingivalis_strain_KCOM_2798_chromosome,_complete_genome.	Bacteria;Bacteroidetes;Bacteroidia;Bacteroidales;Porphyromonadaceae;Porphyromonas.
POGI001.D.00017	1	2254720	Porphyromonas_gingivalis_strain_KCOM_2800_chromosome,_complete_genome.	Bacteria;Bacteroidetes;Bacteroidia;Bacteroidales;Porphyromonadaceae;Porphyromonas.
POGI001.D.00018	1	2334880	Porphyromonas_gingivalis_strain_TDC_60_chromosome,_complete_genome.	Bacteria;Bacteroidetes;Bacteroidia;Bacteroidales;Porphyromonadaceae;Porphyromonas.
POGI001.D.00019	1	2379874	Porphyromonas_gingivalis_ATCC_33277_chromosome,_complete_genome.	Bacteria;Bacteroidetes;Bacteroidia;Bacteroidales;Porphyromonadaceae;Porphyromonas.
POGI001.D.00020	1	2343999	Porphyromonas_gingivalis_strain_W83_chromosome,_complete_genome.	Bacteria;Bacteroidetes;Bacteroidia;Bacteroidales;Porphyromonadaceae;Porphyromonas.
PAXY001.D.00001	1	4125322	Paraprevotella_xylaniphila_YIT_11841_isolate_Paraprevotella_xylaniphila_82A6_genome_assembly,_chromosome:_1.	Bacteria;Bacteroidetes;Bacteroidia;Bacteroidales;Prevotellaceae;Paraprevotella.
PRDE001.D.00001	1	2937589	Prevotella_denticola_F0289,_complete_genome.	Bacteria;Bacteroidetes;Bacteroidia;Bacteroidales;Prevotellaceae;Prevotella.
PRDE001.D.00002	1	2893847	Prevotella_denticola_strain_KCOM_1525_chromosome_1,_complete_sequence.	Bacteria;Bacteroidetes;Bacteroidia;Bacteroidales;Prevotellaceae;Prevotella.
PRDE002.D.00001	1	3350206	Prevotella_dentalis_DSM_3688_chromosome_1,_complete_sequence.	Bacteria;Bacteroidetes;Bacteroidia;Bacteroidales;Prevotellaceae;Prevotella.
PREN001.D.00001	1	2861432	Prevotella_enoeca_strain_F0113,_complete_genome.	Bacteria;Bacteroidetes;Bacteroidia;Bacteroidales;Prevotellaceae;Prevotella.
PRFU001.D.00001	1	3261806	Prevotella_fusca_JCM_17724_strain_W1435_chromosome_1,_complete_sequence.	Bacteria;Bacteroidetes;Bacteroidia;Bacteroidales;Prevotellaceae;Prevotella.
PRIN001.D.00001	1	2699437	Prevotella_intermedia_17_chromosome_II,_complete_sequence.	Bacteria;Bacteroidetes;Bacteroidia;Bacteroidales;Prevotellaceae;Prevotella.
PRIN001.D.00002	1	2737273	Prevotella_intermedia_DNA,_chromosome_2,_complete_genome,_strain:_17-2.	Bacteria;Bacteroidetes;Bacteroidia;Bacteroidales;Prevotellaceae;Prevotella.
PRIN001.D.00003	1	2736315	Prevotella_intermedia_strain_strain_17_chromosome_I,_complete_sequence.	Bacteria;Bacteroidetes;Bacteroidia;Bacteroidales;Prevotellaceae;Prevotella.
PRIN001.D.00004	1	2674170	Prevotella_intermedia_ATCC_25611_=_DSM_20706_strain_ATCC_25611_chromosome_I,_complete_sequence.	Bacteria;Bacteroidetes;Bacteroidia;Bacteroidales;Prevotellaceae;Prevotella.
PRIN001.D.00005	1	3148117	Prevotella_intermedia_DNA,_complete_genome,_strain:_OMA14,_chromosome:_I.	Bacteria;Bacteroidetes;Bacteroidia;Bacteroidales;Prevotellaceae;Prevotella.
PRIN001.D.00006	1	2777805	Prevotella_intermedia_strain_KCOM_2033_chromosome,_complete_genome.	Bacteria;Bacteroidetes;Bacteroidia;Bacteroidales;Prevotellaceae;Prevotella.
PRIN001.D.00007	1	2760702	Prevotella_intermedia_strain_KCOM_2836_chromosome,_complete_genome.	Bacteria;Bacteroidetes;Bacteroidia;Bacteroidales;Prevotellaceae;Prevotella.
PRIN001.D.00008	1	2764740	Prevotella_intermedia_strain_KCOM_1949_chromosome_1,_complete_sequence.	Bacteria;Bacteroidetes;Bacteroidia;Bacteroidales;Prevotellaceae;Prevotella.
PRIN001.D.00009	1	2890050	Prevotella_intermedia_strain_KCOM_2837_chromosome_1,_complete_sequence.	Bacteria;Bacteroidetes;Bacteroidia;Bacteroidales;Prevotellaceae;Prevotella.
PRIN001.D.00010	1	2775833	Prevotella_intermedia_strain_KCOM_2838_chromosome_1,_complete_sequence.	Bacteria;Bacteroidetes;Bacteroidia;Bacteroidales;Prevotellaceae;Prevotella.
PRIN001.D.00011	1	2737112	Prevotella_intermedia_strain_KCOM_1933_chromosome_1,_complete_sequence.	Bacteria;Bacteroidetes;Bacteroidia;Bacteroidales;Prevotellaceae;Prevotella.
PRIN001.D.00012	1	2928459	Prevotella_intermedia_strain_KCOM_1741_chromosome_1,_complete_sequence.	Bacteria;Bacteroidetes;Bacteroidia;Bacteroidales;Prevotellaceae;Prevotella.
PRIN001.D.00013	1	2813841	Prevotella_intermedia_strain_KCOM_1944_chromosome_1,_complete_sequence.	Bacteria;Bacteroidetes;Bacteroidia;Bacteroidales;Prevotellaceae;Prevotella.
PRIN001.D.00014	1	2949063	Prevotella_intermedia_strain_KCOM_2734_chromosome_1,_complete_sequence.	Bacteria;Bacteroidetes;Bacteroidia;Bacteroidales;Prevotellaceae;Prevotella.
PRJE001.D.00001	1	3913006	Prevotella_jejuni_strain_CD3:33_chromosome_I,_complete_sequence.	Bacteria;Bacteroidetes;Bacteroidia;Bacteroidales;Prevotellaceae;Prevotella.
PRME001.D.00001	1	3168282	Prevotella_melaninogenica_ATCC_25845_chromosome_I,_complete_sequence.	Bacteria;Bacteroidetes;Bacteroidia;Bacteroidales;Prevotellaceae;Prevotella.
PRME001.D.00002	1	3168230	Prevotella_melaninogenica_strain_FDAARGOS_306_chromosome_1,_complete_sequence.	Bacteria;Bacteroidetes;Bacteroidia;Bacteroidales;Prevotellaceae;Prevotella.
PRME001.D.00003	1	3090326	Prevotella_melaninogenica_DNA,_complete_genome,_strain:_GAI_07411.	Bacteria;Bacteroidetes;Bacteroidia;Bacteroidales;Prevotellaceae;Prevotella.
PROR001.D.00001	1	3168212	Prevotella_oris_strain_NCTC13071_genome_assembly,_chromosome:_1.	Bacteria;Bacteroidetes;Bacteroidia;Bacteroidales;Prevotellaceae;Prevotella.
PRRU002.D.00001	1	3619559	Prevotella_ruminicola_23,_complete_genome.	Bacteria;Bacteroidetes;Bacteroidia;Bacteroidales;Prevotellaceae;Prevotella.
ALFI001.D.00001	1	3734239	Alistipes_finegoldii_DSM_17242,_complete_genome.	Bacteria;Bacteroidetes;Bacteroidia;Bacteroidales;Rikenellaceae;Alistipes.
ALSP011.D.00001	1	3270862	Alistipes_sp._Marseille-P5997_genome_assembly,_chromosome:_contig00001.	Bacteria;Bacteroidetes;Bacteroidia;Bacteroidales;Rikenellaceae;Alistipes.
MUHI001.D.00001	1	3149227	Mucinivorans_hirudinis_complete_genome.	Bacteria;Bacteroidetes;Bacteroidia;Bacteroidales;Rikenellaceae;Mucinivorans.
MUIN001.D.00001	1	3306457	Parabacteroides_sp._YL27_chromosome,_complete_genome.	Bacteria;Bacteroidetes;Bacteroidia;Bacteroidales;Tannerellaceae;Parabacteroides.
PADI001.D.00001	1	4811379	Parabacteroides_distasonis_ATCC_8503,_complete_genome.	Bacteria;Bacteroidetes;Bacteroidia;Bacteroidales;Tannerellaceae;Parabacteroides.
PADI001.D.00002	1	5212259	Parabacteroides_distasonis_ATCC_8503_isolate_Parabacteroides_distasonis_82G9_genome_assembly,_chromosome:_1.	Bacteria;Bacteroidetes;Bacteroidia;Bacteroidales;Tannerellaceae;Parabacteroides.
PASP017.D.00001	1	5372666	Parabacteroides_sp._CT06_chromosome,_complete_genome.	Bacteria;Bacteroidetes;Bacteroidia;Bacteroidales;Tannerellaceae;Parabacteroides.
TAFO001.D.00001	2	3405521	Tannerella_forsythia_92A2,_complete_genome.	Bacteria;Bacteroidetes;Bacteroidia;Bacteroidales;Tannerellaceae;Tannerella.
TAFO001.D.00002	2	3393002	Tannerella_forsythia_KS16_DNA,_complete_genome.	Bacteria;Bacteroidetes;Bacteroidia;Bacteroidales;Tannerellaceae;Tannerella.
TAFO001.D.00003	1	3350939	Tannerella_forsythia_3313_DNA,_complete_genome.	Bacteria;Bacteroidetes;Bacteroidia;Bacteroidales;Tannerellaceae;Tannerella.
TASP003.D.00001	1	2973544	Tannerella_sp._oral_taxon_BU063,_complete_genome.	Bacteria;Bacteroidetes;Bacteroidia;Bacteroidales;Tannerellaceae;Tannerella.
BABA001.D.00001	1	2657245	Bacteroidales_bacterium_CF,_complete_genome.	Bacteria;Bacteroidetes;Bacteroidia;Bacteroidales.
MABA001.D.00001	1	5718991	Marinifilaceae_bacterium_SPP2_DNA,_complete_genome.	Bacteria;Bacteroidetes;Bacteroidia;Marinilabiliales;Marinifilaceae;unclassifiedMarinifilaceae.
ALSA002.D.00001	1	4775573	Alkalitalea_saponilacus_strain_SC/BZ-SP2_chromosome,_complete_genome.	Bacteria;Bacteroidetes;Bacteroidia;Marinilabiliales;Marinilabiliaceae;Alkalitalea.
DROR001.D.00001	1	5132075	Draconibacterium_orientale_strain_FH5T,_complete_genome.	Bacteria;Bacteroidetes;Bacteroidia;Marinilabiliales;Prolixibacteraceae;Draconibacterium.
SACY001.D.00001	1	4812386	Salinivirga_cyanobacteriivorans_strain_L21-Spi-D4_chromosome,_complete_genome.	Bacteria;Bacteroidetes;Bacteroidia;Marinilabiliales;Salinivirgaceae;Salinivirga.
ARSP011.D.00001	2	3492500	Arachidicoccus_sp._BS20_chromosome,_complete_genome.	Bacteria;Bacteroidetes;Chitinophagia;Chitinophagales;Chitinophagaceae;Arachidicoccus.
ARSP016.D.00001	1	4099663	Arachidicoccus_sp._KIS59-12_chromosome,_complete_genome.	Bacteria;Bacteroidetes;Chitinophagia;Chitinophagales;Chitinophagaceae;Arachidicoccus.
CHPI002.D.00001	1	9127347	Chitinophaga_pinensis_DSM_2588,_complete_genome.	Bacteria;Bacteroidetes;Chitinophagia;Chitinophagales;Chitinophagaceae;Chitinophaga.
FILA001.D.00001	1	7814405	Filimonas_lacunae_DNA,_complete_genome,_strain:_NBRC_104114.	Bacteria;Bacteroidetes;Chitinophagia;Chitinophagales;Chitinophagaceae;Filimonas.
FLSP008.D.00001	2	4804510	Flavisolibacter_sp._17J28-1_chromosome,_complete_genome.	Bacteria;Bacteroidetes;Chitinophagia;Chitinophagales;Chitinophagaceae;Flavisolibacter.
FLTR001.D.00001	2	5940863	Flavisolibacter_tropicus_strain_LCS9,_complete_genome.	Bacteria;Bacteroidetes;Chitinophagia;Chitinophagales;Chitinophagaceae;Flavisolibacter.
NIGI001.D.00001	3	5627734	Niabella_ginsenosidivorans_strain_BS26_chromosome,_complete_genome.	Bacteria;Bacteroidetes;Chitinophagia;Chitinophagales;Chitinophagaceae;Niabella.
NISO001.D.00001	1	4697343	Niabella_soli_DSM_19437,_complete_genome.	Bacteria;Bacteroidetes;Chitinophagia;Chitinophagales;Chitinophagaceae;Niabella.
NIKO001.D.00001	3	9033684	Niastella_koreensis_GR20-10,_complete_genome.	Bacteria;Bacteroidetes;Chitinophagia;Chitinophagales;Chitinophagaceae;Niastella.
PSSP066.D.00001	1	8443189	Pseudoflavitalea_sp._5GH32-13_chromosome,_complete_genome.	Bacteria;Bacteroidetes;Chitinophagia;Chitinophagales;Chitinophagaceae;Pseudoflavitalea.
CHCA004.D.00001	1	5279921	Chitinophagaceae_bacterium_13_chromosome,_complete_genome.	Bacteria;Bacteroidetes;Chitinophagia;Chitinophagales;Chitinophagaceae;unclassifiedChitinophagaceae.
CAAM001.D.00001	1	1884364	Candidatus_Amoebophilus_asiaticus_5a2,_complete_genome.	Bacteria;Bacteroidetes;Cytophagia;Cytophagales;Amoebophilaceae;CandidatusAmoebophilus.
CACA002.D.00001	1	1193042	Candidatus_Cardinium_hertigii_strain_cHgTN10_chromosome,_complete_genome.	Bacteria;Bacteroidetes;Cytophagia;Cytophagales;Amoebophilaceae;CandidatusCardinium.
CAEN003.D.00001	1	944930	Cardinium_endosymbiont_cEper1_of_Encarsia_pergandiella_complete_genome.	Bacteria;Bacteroidetes;Cytophagia;Cytophagales;Amoebophilaceae;CandidatusCardinium.
CAEN004.D.00001	1	1103593	Cardinium_endosymbiont_of_Sogatella_furcifera_strain_cSfur_chromosome,_complete_genome.	Bacteria;Bacteroidetes;Cytophagia;Cytophagales;Amoebophilaceae;CandidatusCardinium.
BELI001.D.00001	1	4919337	Bernardetia_litoralis_DSM_6794,_complete_genome.	Bacteria;Bacteroidetes;Cytophagia;Cytophagales;Bernardetiaceae;Bernardetia.
CHSP012.D.00001	3	8241389	Chryseolinea_sp._KIS68-18_chromosome,_complete_genome.	Bacteria;Bacteroidetes;Cytophagia;Cytophagales;Chryseolinea.
ALSP004.D.00001	1	3882610	Algoriphagus_sp._M8-2,_complete_genome.	Bacteria;Bacteroidetes;Cytophagia;Cytophagales;Cyclobacteriaceae;Algoriphagus.
BEBA003.D.00001	1	4196595	Belliella_baltica_DSM_15883,_complete_genome.	Bacteria;Bacteroidetes;Cytophagia;Cytophagales;Cyclobacteriaceae;Belliella.
CYAM001.D.00001	1	6158829	Cyclobacterium_amurskyense_strain_KCTC_12363,_complete_genome.	Bacteria;Bacteroidetes;Cytophagia;Cytophagales;Cyclobacteriaceae;Cyclobacterium.
CYMA001.D.00001	1	6221273	Cyclobacterium_marinum_DSM_745,_complete_genome.	Bacteria;Bacteroidetes;Cytophagia;Cytophagales;Cyclobacteriaceae;Cyclobacterium.
ECST001.D.00001	1	6252144	Echinicola_strongylocentroti_strain_MEBiC08714_chromosome,_complete_genome.	Bacteria;Bacteroidetes;Cytophagia;Cytophagales;Cyclobacteriaceae;Echinicola.
ECVI001.D.00001	1	5608040	Echinicola_vietnamensis_DSM_17526,_complete_genome.	Bacteria;Bacteroidetes;Cytophagia;Cytophagales;Cyclobacteriaceae;Echinicola.
ARLU001.D.00001	1	5379839	Arcticibacterium_luteifluviistationis_strain_SM1504_chromosome,_complete_genome.	Bacteria;Bacteroidetes;Cytophagia;Cytophagales;Cytophagaceae;Arcticibacterium.
CYHU001.D.00001	1	4433218	Cytophaga_hutchinsonii_ATCC_33406,_complete_genome.	Bacteria;Bacteroidetes;Cytophagia;Cytophagales;Cytophagaceae;Cytophaga.
DYFE001.D.00001	1	6967790	Dyadobacter_fermentans_DSM_18053,_complete_genome.	Bacteria;Bacteroidetes;Cytophagia;Cytophagales;Cytophagaceae;Dyadobacter.
FISP002.D.00001	1	6408035	Fibrella_sp._ES10-3-2-2,_complete_genome.	Bacteria;Bacteroidetes;Cytophagia;Cytophagales;Cytophagaceae;Fibrella.
LEBY001.D.00001	1	4059653	Leadbetterella_byssophila_DSM_17132,_complete_genome.	Bacteria;Bacteroidetes;Cytophagia;Cytophagales;Cytophagaceae;Leadbetterella.
PSSP060.D.00001	1	3116291	Pseudarcicella_sp._HME7025_chromosome,_complete_genome.	Bacteria;Bacteroidetes;Cytophagia;Cytophagales;Cytophagaceae;Pseudarcicella.
RUSP004.D.00001	2	7162093	Runella_sp._HYN0085_chromosome,_complete_genome.	Bacteria;Bacteroidetes;Cytophagia;Cytophagales;Cytophagaceae;Runella.
RUSP005.D.00001	2	7613819	Runella_sp._SP2_chromosome,_complete_genome.	Bacteria;Bacteroidetes;Cytophagia;Cytophagales;Cytophagaceae;Runella.
SPPO001.D.00001	3	8794837	Spirosoma_sp._HA7_chromosome,_complete_genome.	Bacteria;Bacteroidetes;Cytophagia;Cytophagales;Cytophagaceae;Spirosoma.
SPAE001.D.00001	2	7959595	Spirosoma_aerolatum_strain_KACC_17939_chromosome,_complete_genome.	Bacteria;Bacteroidetes;Cytophagia;Cytophagales;Cytophagaceae;Spirosoma.
SPRA001.D.00001	2	7029352	Spirosoma_radiotolerans_strain_DG5A,_complete_genome.	Bacteria;Bacteroidetes;Cytophagia;Cytophagales;Cytophagaceae;Spirosoma.
SPMO001.D.00001	1	5797678	Spirosoma_montaniterrae_strain_DY10,_complete_genome.	Bacteria;Bacteroidetes;Cytophagia;Cytophagales;Cytophagaceae;Spirosoma.
SPRI001.D.00001	1	5828404	Spirosoma_rigui_strain_KCTC_12531_chromosome,_complete_genome.	Bacteria;Bacteroidetes;Cytophagia;Cytophagales;Cytophagaceae;Spirosoma.
FLSP001.D.00001	2	7327614	Flammeovirga_sp._MY04_chromosome_1,_complete_sequence.	Bacteria;Bacteroidetes;Cytophagia;Cytophagales;Flammeovirgaceae;Flammeovirga.
FLSP006.D.00001	1	6680108	Flammeovirga_sp._L12M1_chromosome_1,_complete_sequence.	Bacteria;Bacteroidetes;Cytophagia;Cytophagales;Flammeovirgaceae;Flammeovirga.
MATR001.D.00001	2	4516490	Marivirga_tractuosa_DSM_4126,_complete_genome.	Bacteria;Bacteroidetes;Cytophagia;Cytophagales;Flammeovirgaceae;Marivirga.
FLBA002.D.00001	3	6665617	Flammeovirgaceae_bacterium_311,_complete_genome.	Bacteria;Bacteroidetes;Cytophagia;Cytophagales;Flammeovirgaceae;unclassifiedFlammeovirgaceae.
HYSW001.D.00001	4	5252070	Hymenobacter_swuensis_DY53,_complete_genome.	Bacteria;Bacteroidetes;Cytophagia;Cytophagales;Hymenobacteraceae;Hymenobacter.
HYSP004.D.00001	3	5451254	Hymenobacter_sp._PAMC_26554_chromosome,_complete_genome.	Bacteria;Bacteroidetes;Cytophagia;Cytophagales;Hymenobacteraceae;Hymenobacter.
HYNI002.D.00001	2	5027597	Hymenobacter_nivis_strain_NBRC_111535_chromosome,_complete_genome.	Bacteria;Bacteroidetes;Cytophagia;Cytophagales;Hymenobacteraceae;Hymenobacter.
HYSP001.D.00001	2	5010594	Hymenobacter_sp._APR13,_complete_genome.	Bacteria;Bacteroidetes;Cytophagia;Cytophagales;Hymenobacteraceae;Hymenobacter.
HYSP002.D.00001	2	3777136	Hymenobacter_sp._DG25A,_complete_genome.	Bacteria;Bacteroidetes;Cytophagia;Cytophagales;Hymenobacteraceae;Hymenobacter.
HYSP003.D.00001	2	4360029	Hymenobacter_sp._DG25B,_complete_genome.	Bacteria;Bacteroidetes;Cytophagia;Cytophagales;Hymenobacteraceae;Hymenobacter.
HYSP005.D.00001	2	5366977	Hymenobacter_sp._PAMC26628,_complete_genome.	Bacteria;Bacteroidetes;Cytophagia;Cytophagales;Hymenobacteraceae;Hymenobacter.
HYSE001.D.00001	1	4868852	Hymenobacter_sedentarius_strain_DG5B_chromosome,_complete_genome.	Bacteria;Bacteroidetes;Cytophagia;Cytophagales;Hymenobacteraceae;Hymenobacter.
HYSP009.D.00001	1	4188814	Hymenobacter_sp._sh-6_chromosome,_complete_genome.	Bacteria;Bacteroidetes;Cytophagia;Cytophagales;Hymenobacteraceae;Hymenobacter.
HYSP010.D.00001	1	4918966	Hymenobacter_sp._17J36-26_chromosome,_complete_genome.	Bacteria;Bacteroidetes;Cytophagia;Cytophagales;Hymenobacteraceae;Hymenobacter.
POAC001.D.00001	1	4974797	Pontibacter_actiniarum_DSM_19842,_complete_genome.	Bacteria;Bacteroidetes;Cytophagia;Cytophagales;Hymenobacteraceae;Pontibacter.
POAK001.D.00001	1	4829559	Pontibacter_akesuensis_strain_AKS_1T,_complete_genome.	Bacteria;Bacteroidetes;Cytophagia;Cytophagales;Hymenobacteraceae;Pontibacter.
POKO001.D.00001	1	5462537	Pontibacter_korlensis_strain_X14-1T,_complete_genome.	Bacteria;Bacteroidetes;Cytophagia;Cytophagales;Hymenobacteraceae;Pontibacter.
RUSP001.D.00001	1	4143738	Rufibacter_sp._DG15C,_complete_genome.	Bacteria;Bacteroidetes;Cytophagia;Cytophagales;Hymenobacteraceae;Rufibacter.
RUSP002.D.00001	1	4820793	Rufibacter_sp._DG31D,_complete_genome.	Bacteria;Bacteroidetes;Cytophagia;Cytophagales;Hymenobacteraceae;Rufibacter.
RUTI001.D.00001	1	5413467	Rufibacter_tibetensis_strain_1351,_complete_genome.	Bacteria;Bacteroidetes;Cytophagia;Cytophagales;Hymenobacteraceae;Rufibacter.
PESP001.D.00001	3	8251744	Persicobacter_sp._JZB09,_complete_genome.	Bacteria;Bacteroidetes;Cytophagia;Cytophagales;Persicobacteraceae;Persicobacter.
BLCL001.D.00001	1	620771	Blattabacterium_clevelandi_strain_CCLhc_chromosome,_complete_genome.	Bacteria;Bacteroidetes;Flavobacteriia;Flavobacteriales;Blattabacteriaceae;Blattabacterium.
BLCU001.D.00001	1	632490	Blattabacterium_sp._(Panesthia_angustipennis_spadica)_str._BPAA_DNA,_complete_genome.	Bacteria;Bacteroidetes;Flavobacteriia;Flavobacteriales;Blattabacteriaceae;Blattabacterium.
BLCU001.D.00002	1	632370	Blattabacterium_cuenoti_BPAY_DNA,_complete_genome,_strain:_BPAY.	Bacteria;Bacteroidetes;Flavobacteriia;Flavobacteriales;Blattabacteriaceae;Blattabacterium.
BLCU001.D.00003	1	631621	Blattabacterium_cuenoti_STAT_DNA,_complete_genome,_strain:_STAT.	Bacteria;Bacteroidetes;Flavobacteriia;Flavobacteriales;Blattabacteriaceae;Blattabacterium.
BLPU001.D.00002	1	615935	Blattabacterium_punctulatus_strain_CPUml_chromosome,_complete_genome.	Bacteria;Bacteroidetes;Flavobacteriia;Flavobacteriales;Blattabacteriaceae;Blattabacterium.
BLPU001.D.00003	1	614315	Blattabacterium_punctulatus_strain_CPUpc_chromosome,_complete_genome.	Bacteria;Bacteroidetes;Flavobacteriia;Flavobacteriales;Blattabacteriaceae;Blattabacterium.
BLPU001.D.00004	1	609317	Blattabacterium_punctulatus_strain_CPUbr_chromosome,_complete_genome.	Bacteria;Bacteroidetes;Flavobacteriia;Flavobacteriales;Blattabacteriaceae;Blattabacterium.
BLPU001.D.00005	1	613869	Blattabacterium_punctulatus_strain_CPUsm_chromosome,_complete_genome.	Bacteria;Bacteroidetes;Flavobacteriia;Flavobacteriales;Blattabacteriaceae;Blattabacterium.
BLPU001.D.00006	1	614149	Blattabacterium_punctulatus_strain_CPUsv_chromosome,_complete_genome.	Bacteria;Bacteroidetes;Flavobacteriia;Flavobacteriales;Blattabacteriaceae;Blattabacterium.
BLPU001.D.00007	1	612964	Blattabacterium_punctulatus_strain_CPUbt_chromosome,_complete_genome.	Bacteria;Bacteroidetes;Flavobacteriia;Flavobacteriales;Blattabacteriaceae;Blattabacterium.
BLPU001.D.00008	1	613221	Blattabacterium_punctulatus_strain_CPUmc_chromosome,_complete_genome.	Bacteria;Bacteroidetes;Flavobacteriia;Flavobacteriales;Blattabacteriaceae;Blattabacterium.
BLPU001.D.00009	1	612671	Blattabacterium_punctulatus_strain_CPUmp_chromosome,_complete_genome.	Bacteria;Bacteroidetes;Flavobacteriia;Flavobacteriales;Blattabacteriaceae;Blattabacterium.
BLPU001.D.00010	1	611027	Blattabacterium_punctulatus_strain_CPUwf_chromosome,_complete_genome.	Bacteria;Bacteroidetes;Flavobacteriia;Flavobacteriales;Blattabacteriaceae;Blattabacterium.
BLPU001.D.00011	1	612516	Blattabacterium_punctulatus_CPU2_DNA,_complete_genome,_strain:_CPU2.	Bacteria;Bacteroidetes;Flavobacteriia;Flavobacteriales;Blattabacteriaceae;Blattabacterium.
BLSP001.D.00001	1	632588	Blattabacterium_sp._(Blaberus_giganteus),_complete_genome.	Bacteria;Bacteroidetes;Flavobacteriia;Flavobacteriales;Blattabacteriaceae;Blattabacterium.
BLSP002.D.00001	1	626626	Blattabacterium_sp._(Nauphoeta_cinerea),_complete_genome.	Bacteria;Bacteroidetes;Flavobacteriia;Flavobacteriales;Blattabacteriaceae;Blattabacterium.
BLSP003.D.00001	1	609561	Blattabacterium_sp._(Cryptocercus_punctulatus)_str._Cpu,_complete_genome.	Bacteria;Bacteroidetes;Flavobacteriia;Flavobacteriales;Blattabacteriaceae;Blattabacterium.
BLSP008.D.00001	1	637356	Blattabacterium_sp._(Cryptocercus_kyebangensis)_strain_CKYod_chromosome,_complete_genome.	Bacteria;Bacteroidetes;Flavobacteriia;Flavobacteriales;Blattabacteriaceae;Blattabacterium.
BLSP009.D.00001	1	640442	Blattabacterium_sp._(Periplaneta_americana)_str._BPLAN,_complete_genome.	Bacteria;Bacteroidetes;Flavobacteriia;Flavobacteriales;Blattabacteriaceae;Blattabacterium.
BLSP010.D.00001	1	638184	Blattabacterium_sp._(Blatta_orientalis)_str._Tarazona,_complete_genome.	Bacteria;Bacteroidetes;Flavobacteriia;Flavobacteriales;Blattabacteriaceae;Blattabacterium.
BLSP011.D.00001	1	590336	Blattabacterium_sp._(Mastotermes_darwiniensis)_str._MADAR,_complete_genome.	Bacteria;Bacteroidetes;Flavobacteriia;Flavobacteriales;Blattabacteriaceae;Blattabacterium.
BLSP012.D.00001	1	640935	Blattabacterium_sp._(Blattella_germanica)_str._Bge,_complete_genome.	Bacteria;Bacteroidetes;Flavobacteriia;Flavobacteriales;Blattabacteriaceae;Blattabacterium.
CASU001.D.00001	1	285352	Candidatus_Sulcia_muelleri_PSPU_DNA,_complete_genome.	Bacteria;Bacteroidetes;Flavobacteriia;Flavobacteriales;CandidatusSulcia.
CASU001.D.00005	1	271571	Candidatus_Sulcia_muelleri_isolate_SMGRANIG_chromosome,_complete_genome.	Bacteria;Bacteroidetes;Flavobacteriia;Flavobacteriales;CandidatusSulcia.
CASU001.D.00007	1	276765	Candidatus_Sulcia_muelleri_isolate_SMAURBIH_chromosome,_complete_genome.	Bacteria;Bacteroidetes;Flavobacteriia;Flavobacteriales;CandidatusSulcia.
CASU001.D.00008	1	278175	Candidatus_Sulcia_muelleri_isolate_SMAURJAP_chromosome,_complete_genome.	Bacteria;Bacteroidetes;Flavobacteriia;Flavobacteriales;CandidatusSulcia.
CASU001.D.00010	1	273800	Candidatus_Sulcia_muelleri_isolate_SMTERVAC_chromosome,_complete_genome.	Bacteria;Bacteroidetes;Flavobacteriia;Flavobacteriales;CandidatusSulcia.
CASU001.D.00011	1	271073	Candidatus_Sulcia_muelleri_isolate_SMMEIKUR_chromosome,_complete_genome.	Bacteria;Bacteroidetes;Flavobacteriia;Flavobacteriales;CandidatusSulcia.
CASU001.D.00012	1	270602	Candidatus_Sulcia_muelleri_isolate_SMMEIOSH_chromosome,_complete_genome.	Bacteria;Bacteroidetes;Flavobacteriia;Flavobacteriales;CandidatusSulcia.
CASU001.D.00013	1	273706	Candidatus_Sulcia_muelleri_isolate_SMEUTCHI_chromosome,_complete_genome.	Bacteria;Bacteroidetes;Flavobacteriia;Flavobacteriales;CandidatusSulcia.
CASU001.D.00016	1	268037	Candidatus_Sulcia_muelleri_isolate_SMPLAKAE_chromosome,_complete_genome.	Bacteria;Bacteroidetes;Flavobacteriia;Flavobacteriales;CandidatusSulcia.
CASU001.D.00017	1	273631	Candidatus_Sulcia_muelleri_isolate_SMTERNIG_chromosome,_complete_genome.	Bacteria;Bacteroidetes;Flavobacteriia;Flavobacteriales;CandidatusSulcia.
CASU001.D.00018	1	273226	Candidatus_Sulcia_muelleri_isolate_SMCRYATR_chromosome,_complete_genome.	Bacteria;Bacteroidetes;Flavobacteriia;Flavobacteriales;CandidatusSulcia.
CASU001.D.00019	1	270781	Candidatus_Sulcia_muelleri_isolate_SMCRYFAC_chromosome,_complete_genome.	Bacteria;Bacteroidetes;Flavobacteriia;Flavobacteriales;CandidatusSulcia.
CASU001.D.00020	1	271622	Candidatus_Sulcia_muelleri_isolate_SMGRABIM_chromosome,_complete_genome.	Bacteria;Bacteroidetes;Flavobacteriia;Flavobacteriales;CandidatusSulcia.
CASU001.D.00021	1	272577	Candidatus_Sulcia_muelleri_isolate_SMHYAMAC_chromosome,_complete_genome.	Bacteria;Bacteroidetes;Flavobacteriia;Flavobacteriales;CandidatusSulcia.
CASU001.D.00022	1	278298	Candidatus_Sulcia_muelleri_isolate_SMTANJAP_chromosome,_complete_genome.	Bacteria;Bacteroidetes;Flavobacteriia;Flavobacteriales;CandidatusSulcia.
CASU001.D.00023	1	272319	Candidatus_Sulcia_muelleri_isolate_SMMEIIWA_chromosome,_complete_genome.	Bacteria;Bacteroidetes;Flavobacteriia;Flavobacteriales;CandidatusSulcia.
CASU001.D.00024	1	271556	Candidatus_Sulcia_muelleri_isolate_SMMEIOPA_chromosome,_complete_genome.	Bacteria;Bacteroidetes;Flavobacteriia;Flavobacteriales;CandidatusSulcia.
CASU001.D.00002	0	190657	Candidatus_Sulcia_muelleri_strain_PUNC,_complete_genome.	Bacteria;Bacteroidetes;Flavobacteriia;Flavobacteriales;CandidatusSulcia.
CASU001.D.00003	0	192244	Candidatus_Sulcia_muelleri_strain_NC_chromosome,_complete_genome.	Bacteria;Bacteroidetes;Flavobacteriia;Flavobacteriales;CandidatusSulcia.
CASU001.D.00004	0	218034	Candidatus_Sulcia_muelleri_strain_ENCA_chromosome,_complete_genome.	Bacteria;Bacteroidetes;Flavobacteriia;Flavobacteriales;CandidatusSulcia.
CASU001.D.00006	0	244201	Candidatus_Sulcia_muelleri_isolate_SMKOSYEZ_chromosome,_complete_genome.	Bacteria;Bacteroidetes;Flavobacteriia;Flavobacteriales;CandidatusSulcia.
CASU001.D.00009	0	245295	Candidatus_Sulcia_muelleri_isolate_SMVAGTER_chromosome,_complete_genome.	Bacteria;Bacteroidetes;Flavobacteriia;Flavobacteriales;CandidatusSulcia.
CASU001.D.00014	0	243548	Candidatus_Sulcia_muelleri_isolate_SMMOGMIN_chromosome,_complete_genome.	Bacteria;Bacteroidetes;Flavobacteriia;Flavobacteriales;CandidatusSulcia.
CASU001.D.00015	0	266952	Candidatus_Sulcia_muelleri_isolate_SMMUDKUR_chromosome,_complete_genome.	Bacteria;Bacteroidetes;Flavobacteriia;Flavobacteriales;CandidatusSulcia.
CAWA001.D.00001	1	309299	Candidatus_Walczuchella_monophlebidarum_isolate_FNIIJ_chromosome,_complete_genome.	Bacteria;Bacteroidetes;Flavobacteriia;Flavobacteriales;CandidatusWalczuchella.
FLTA001.D.00001	1	4633577	Fluviicola_taffensis_DSM_16823,_complete_genome.	Bacteria;Bacteroidetes;Flavobacteriia;Flavobacteriales;Crocinitomicaceae;Fluviicola.
OWHO001.D.00001	1	4000057	Owenweeksia_hongkongensis_DSM_17368,_complete_genome.	Bacteria;Bacteroidetes;Flavobacteriia;Flavobacteriales;Cryomorphaceae;Owenweeksia.
AESP011.D.00001	1	3682614	Aequorivita_sp._H23M31_chromosome,_complete_genome.	Bacteria;Bacteroidetes;Flavobacteriia;Flavobacteriales;Flavobacteriaceae;Aequorivita.
AESU001.D.00001	1	3520671	Aequorivita_sublithincola_DSM_14238,_complete_genome.	Bacteria;Bacteroidetes;Flavobacteriia;Flavobacteriales;Flavobacteriaceae;Aequorivita.
ALAL001.D.00001	1	3994770	Algibacter_alginicilyticus_strain_HZ22_chromosome,_complete_genome.	Bacteria;Bacteroidetes;Flavobacteriia;Flavobacteriales;Flavobacteriaceae;Algibacter.
APSP001.D.00001	2	3293048	Apibacter_sp._HY041_chromosome,_complete_genome.	Bacteria;Bacteroidetes;Flavobacteriia;Flavobacteriales;Flavobacteriaceae;Apibacter.
AQSP003.D.00001	3	6087890	Aquimarina_sp._AD10_chromosome,_complete_genome.	Bacteria;Bacteroidetes;Flavobacteriia;Flavobacteriales;Flavobacteriaceae;Aquimarina.
AQSP004.D.00001	3	6011237	Aquimarina_sp._BL5_chromosome,_complete_genome.	Bacteria;Bacteroidetes;Flavobacteriia;Flavobacteriales;Flavobacteriaceae;Aquimarina.
AQSP002.D.00001	2	5461560	Aquimarina_sp._AD1_chromosome,_complete_genome.	Bacteria;Bacteroidetes;Flavobacteriia;Flavobacteriales;Flavobacteriaceae;Aquimarina.
ARAL001.D.00001	2	5857781	Arenibacter_algicola_strain_SMS7_chromosome,_complete_genome.	Bacteria;Bacteroidetes;Flavobacteriia;Flavobacteriales;Flavobacteriaceae;Arenibacter.
AUSP004.D.00001	1	3182272	Aureitalea_sp._RR4-38_chromosome,_complete_genome.	Bacteria;Bacteroidetes;Flavobacteriia;Flavobacteriales;Flavobacteriaceae;Aureitalea.
CAST001.D.00001	2	2831350	Capnocytophaga_stomatis_strain_H2177_chromosome,_complete_genome.	Bacteria;Bacteroidetes;Flavobacteriia;Flavobacteriales;Flavobacteriaceae;Capnocytophaga.
CACA003.D.00001	1	2571406	Capnocytophaga_canimorsus_Cc5,_complete_genome.	Bacteria;Bacteroidetes;Flavobacteriia;Flavobacteriales;Flavobacteriaceae;Capnocytophaga.
CACA003.D.00002	1	2493828	Capnocytophaga_canimorsus_strain_H5594_chromosome,_complete_genome.	Bacteria;Bacteroidetes;Flavobacteriia;Flavobacteriales;Flavobacteriaceae;Capnocytophaga.
CACA003.D.00003	1	2414275	Capnocytophaga_canimorsus_strain_7120_chromosome,_complete_genome.	Bacteria;Bacteroidetes;Flavobacteriia;Flavobacteriales;Flavobacteriaceae;Capnocytophaga.
CACA003.D.00004	1	2455405	Capnocytophaga_canimorsus_strain_H3936_chromosome,_complete_genome.	Bacteria;Bacteroidetes;Flavobacteriia;Flavobacteriales;Flavobacteriaceae;Capnocytophaga.
CACA003.D.00005	1	2555606	Capnocytophaga_canimorsus_str._RBWH,_complete_genome.	Bacteria;Bacteroidetes;Flavobacteriia;Flavobacteriales;Flavobacteriaceae;Capnocytophaga.
CACA003.D.00006	1	2528270	Capnocytophaga_canimorsus_strain_NCTC11921_genome_assembly,_chromosome:_1.	Bacteria;Bacteroidetes;Flavobacteriia;Flavobacteriales;Flavobacteriaceae;Capnocytophaga.
CACY002.D.00001	1	2640475	Capnocytophaga_cynodegmi_strain_G7591_chromosome,_complete_genome.	Bacteria;Bacteroidetes;Flavobacteriia;Flavobacteriales;Flavobacteriaceae;Capnocytophaga.
CAGI001.D.00001	1	2838633	Capnocytophaga_gingivalis_strain_H1496_chromosome,_complete_genome.	Bacteria;Bacteroidetes;Flavobacteriia;Flavobacteriales;Flavobacteriaceae;Capnocytophaga.
CAHA002.D.00001	1	2688484	Capnocytophaga_haemolytica_strain_CCUG_32990,_complete_genome.	Bacteria;Bacteroidetes;Flavobacteriia;Flavobacteriales;Flavobacteriaceae;Capnocytophaga.
CAHA002.D.00002	1	2688499	Capnocytophaga_haemolytica_strain_NCTC12947_genome_assembly,_chromosome:_1.	Bacteria;Bacteroidetes;Flavobacteriia;Flavobacteriales;Flavobacteriaceae;Capnocytophaga.
CALE001.D.00001	1	2504023	Capnocytophaga_leadbetteri_strain_H6253_chromosome,_complete_genome.	Bacteria;Bacteroidetes;Flavobacteriia;Flavobacteriales;Flavobacteriaceae;Capnocytophaga.
CAOC001.D.00001	1	2612925	Capnocytophaga_ochracea_DSM_7271,_complete_genome.	Bacteria;Bacteroidetes;Flavobacteriia;Flavobacteriales;Flavobacteriaceae;Capnocytophaga.
CASP001.D.00001	1	3074746	Capnocytophaga_sputigena_strain_KC1668_chromosome,_complete_genome.	Bacteria;Bacteroidetes;Flavobacteriia;Flavobacteriales;Flavobacteriaceae;Capnocytophaga.
CASP001.D.00002	1	2855148	Capnocytophaga_sputigena_strain_D1179_chromosome,_complete_genome.	Bacteria;Bacteroidetes;Flavobacteriia;Flavobacteriales;Flavobacteriaceae;Capnocytophaga.
CASP001.D.00003	1	3098616	Capnocytophaga_sputigena_strain_H4486_chromosome,_complete_genome.	Bacteria;Bacteroidetes;Flavobacteriia;Flavobacteriales;Flavobacteriaceae;Capnocytophaga.
CASP001.D.00004	1	2933908	Capnocytophaga_sputigena_strain_NCTC11097_genome_assembly,_chromosome:_1.	Bacteria;Bacteroidetes;Flavobacteriia;Flavobacteriales;Flavobacteriaceae;Capnocytophaga.
CASP002.D.00001	1	2682541	Capnocytophaga_sp._oral_taxon_864_strain_F0512_chromosome,_complete_genome.	Bacteria;Bacteroidetes;Flavobacteriia;Flavobacteriales;Flavobacteriaceae;Capnocytophaga.
CASP003.D.00001	1	2990835	Capnocytophaga_sp._oral_taxon_878_strain_F0545_chromosome,_complete_genome.	Bacteria;Bacteroidetes;Flavobacteriia;Flavobacteriales;Flavobacteriaceae;Capnocytophaga.
CASP011.D.00001	1	2614527	Capnocytophaga_sp._oral_taxon_323_strain_F0383,_complete_genome.	Bacteria;Bacteroidetes;Flavobacteriia;Flavobacteriales;Flavobacteriaceae;Capnocytophaga.
CASP012.D.00001	1	2632967	Capnocytophaga_sp._H2931_chromosome,_complete_genome.	Bacteria;Bacteroidetes;Flavobacteriia;Flavobacteriales;Flavobacteriaceae;Capnocytophaga.
CASP013.D.00001	1	2633192	Capnocytophaga_sp._H4358_chromosome,_complete_genome.	Bacteria;Bacteroidetes;Flavobacteriia;Flavobacteriales;Flavobacteriaceae;Capnocytophaga.
CASP019.D.00001	1	3412686	Capnocytophaga_sp._ChDC_OS43_chromosome,_complete_genome.	Bacteria;Bacteroidetes;Flavobacteriia;Flavobacteriales;Flavobacteriaceae;Capnocytophaga.
CEAL001.D.00001	1	4888353	Cellulophaga_algicola_DSM_14237,_complete_genome.	Bacteria;Bacteroidetes;Flavobacteriia;Flavobacteriales;Flavobacteriaceae;Cellulophaga.
CEBA001.D.00001	1	4635105	Cellulophaga_baltica_18,_complete_genome.	Bacteria;Bacteroidetes;Flavobacteriia;Flavobacteriales;Flavobacteriaceae;Cellulophaga.
CEBA001.D.00002	1	4560540	Cellulophaga_baltica_NN016038,_complete_genome.	Bacteria;Bacteroidetes;Flavobacteriia;Flavobacteriales;Flavobacteriaceae;Cellulophaga.
CELY001.D.00001	1	3765936	Cellulophaga_lytica_DSM_7489,_complete_genome.	Bacteria;Bacteroidetes;Flavobacteriia;Flavobacteriales;Flavobacteriaceae;Cellulophaga.
CELY001.D.00002	1	3824196	Cellulophaga_lytica_strain_HI1,_complete_genome.	Bacteria;Bacteroidetes;Flavobacteriia;Flavobacteriales;Flavobacteriaceae;Cellulophaga.
CELY001.D.00003	1	3952957	Cellulophaga_lytica_strain_DAU203_chromosome,_complete_genome.	Bacteria;Bacteroidetes;Flavobacteriia;Flavobacteriales;Flavobacteriaceae;Cellulophaga.
CHAR001.D.00001	3	5361872	Chryseobacterium_arthrosphaerae_strain_FDAARGOS_519_chromosome,_complete_genome.	Bacteria;Bacteroidetes;Flavobacteriia;Flavobacteriales;Flavobacteriaceae;Chryseobacterium.
CHBE001.D.00001	3	5104943	Chryseobacterium_bernardetii_strain_H4638_chromosome,_complete_genome.	Bacteria;Bacteroidetes;Flavobacteriia;Flavobacteriales;Flavobacteriaceae;Chryseobacterium.
CHBE001.D.00002	3	5318634	Chryseobacterium_bernardetii_strain_G0229_chromosome,_complete_genome.	Bacteria;Bacteroidetes;Flavobacteriia;Flavobacteriales;Flavobacteriaceae;Chryseobacterium.
CHGL002.D.00001	3	5606922	Chryseobacterium_gleum_strain_NCTC11432_genome_assembly,_chromosome:_1.	Bacteria;Bacteroidetes;Flavobacteriia;Flavobacteriales;Flavobacteriaceae;Chryseobacterium.
CHIN001.D.00001	3	5314748	Chryseobacterium_indologenes_strain_AA5_chromosome,_complete_genome.	Bacteria;Bacteroidetes;Flavobacteriia;Flavobacteriales;Flavobacteriaceae;Chryseobacterium.
CHIN001.D.00002	3	5119391	Chryseobacterium_indologenes_strain_FDAARGOS_337_chromosome,_complete_genome.	Bacteria;Bacteroidetes;Flavobacteriia;Flavobacteriales;Flavobacteriaceae;Chryseobacterium.
CHIN001.D.00003	3	4888827	Chryseobacterium_indologenes_strain_FDAARGOS_379_chromosome,_complete_genome.	Bacteria;Bacteroidetes;Flavobacteriia;Flavobacteriales;Flavobacteriaceae;Chryseobacterium.
CHIN001.D.00004	3	4866345	Chryseobacterium_indologenes_strain_FDAARGOS_537_chromosome,_complete_genome.	Bacteria;Bacteroidetes;Flavobacteriia;Flavobacteriales;Flavobacteriaceae;Chryseobacterium.
CHIN001.D.00005	3	4922946	Chryseobacterium_indologenes_strain_FDAARGOS_510_chromosome,_complete_genome.	Bacteria;Bacteroidetes;Flavobacteriia;Flavobacteriales;Flavobacteriaceae;Chryseobacterium.
CHIN001.D.00006	3	5058360	Chryseobacterium_indologenes_strain_H5559_chromosome,_complete_genome.	Bacteria;Bacteroidetes;Flavobacteriia;Flavobacteriales;Flavobacteriaceae;Chryseobacterium.
CHIN001.D.00007	3	5069906	Chryseobacterium_indologenes_strain_3012STDY6981895_genome_assembly,_chromosome:_1.	Bacteria;Bacteroidetes;Flavobacteriia;Flavobacteriales;Flavobacteriaceae;Chryseobacterium.
CHJO001.D.00001	3	4890621	Chryseobacterium_joostei_strain_DSM_16927_chromosome,_complete_genome.	Bacteria;Bacteroidetes;Flavobacteriia;Flavobacteriales;Flavobacteriaceae;Chryseobacterium.
CHLA001.D.00001	3	5618200	Chryseobacterium_lactis_strain_G0197_chromosome,_complete_genome.	Bacteria;Bacteroidetes;Flavobacteriia;Flavobacteriales;Flavobacteriaceae;Chryseobacterium.
CHLA001.D.00002	3	5618212	Chryseobacterium_lactis_strain_KC_1864_chromosome,_complete_genome.	Bacteria;Bacteroidetes;Flavobacteriia;Flavobacteriales;Flavobacteriaceae;Chryseobacterium.
CHNA001.D.00001	3	5595345	Chryseobacterium_nakagawai_strain_G0041_chromosome,_complete_genome.	Bacteria;Bacteroidetes;Flavobacteriia;Flavobacteriales;Flavobacteriaceae;Chryseobacterium.
CHNA001.D.00002	3	5602501	Chryseobacterium_nakagawai_strain_NCTC13529_genome_assembly,_chromosome:_1.	Bacteria;Bacteroidetes;Flavobacteriia;Flavobacteriales;Flavobacteriaceae;Chryseobacterium.
CHSP022.D.00001	3	5503743	Chryseobacterium_sp._StRB126_DNA,_complete_genome.	Bacteria;Bacteroidetes;Flavobacteriia;Flavobacteriales;Flavobacteriaceae;Chryseobacterium.
CHBA002.D.00001	2	4974086	Chryseobacterium_balustinum_strain_KC_1863_chromosome,_complete_genome.	Bacteria;Bacteroidetes;Flavobacteriia;Flavobacteriales;Flavobacteriaceae;Chryseobacterium.
CHCA001.D.00001	2	5459074	Chryseobacterium_carnipullorum_strain_G0188_chromosome,_complete_genome.	Bacteria;Bacteroidetes;Flavobacteriia;Flavobacteriales;Flavobacteriaceae;Chryseobacterium.
CHCA001.D.00002	2	5458793	Chryseobacterium_carnipullorum_strain_F9942_chromosome,_complete_genome.	Bacteria;Bacteroidetes;Flavobacteriia;Flavobacteriales;Flavobacteriaceae;Chryseobacterium.
CHCA002.D.00001	2	3230102	Chryseobacterium_carnis_strain_G0081_chromosome,_complete_genome.	Bacteria;Bacteroidetes;Flavobacteriia;Flavobacteriales;Flavobacteriaceae;Chryseobacterium.
CHCA003.D.00001	2	4376354	Chryseobacterium_camelliae_strain_Dolsongi-HT1,_complete_genome.	Bacteria;Bacteroidetes;Flavobacteriia;Flavobacteriales;Flavobacteriaceae;Chryseobacterium.
CHGA001.D.00001	2	4633632	Chryseobacterium_gallinarum_strain_DSM_27622,_complete_genome.	Bacteria;Bacteroidetes;Flavobacteriia;Flavobacteriales;Flavobacteriaceae;Chryseobacterium.
CHGL002.D.00002	2	3685675	Chryseobacterium_gleum_strain_3012STDY6944375_genome_assembly,_chromosome:_1.	Bacteria;Bacteroidetes;Flavobacteriia;Flavobacteriales;Flavobacteriaceae;Chryseobacterium.
CHIN002.D.00001	2	4191778	Chryseobacterium_indoltheticum_strain_G0211_chromosome,_complete_genome.	Bacteria;Bacteroidetes;Flavobacteriia;Flavobacteriales;Flavobacteriaceae;Chryseobacterium.
CHIN002.D.00002	2	4253895	Chryseobacterium_indoltheticum_strain_ATCC_27950_chromosome,_complete_genome.	Bacteria;Bacteroidetes;Flavobacteriia;Flavobacteriales;Flavobacteriaceae;Chryseobacterium.
CHPI001.D.00001	2	4501946	Chryseobacterium_piperi_strain_ATCC_BAA-1782_chromosome,_complete_genome.	Bacteria;Bacteroidetes;Flavobacteriia;Flavobacteriales;Flavobacteriaceae;Chryseobacterium.
CHSH001.D.00001	2	4390955	Chryseobacterium_shandongense_strain_G0239_chromosome,_complete_genome.	Bacteria;Bacteroidetes;Flavobacteriia;Flavobacteriales;Flavobacteriaceae;Chryseobacterium.
CHSH001.D.00002	2	4430347	Chryseobacterium_shandongense_strain_G0207_chromosome,_complete_genome.	Bacteria;Bacteroidetes;Flavobacteriia;Flavobacteriales;Flavobacteriaceae;Chryseobacterium.
CHSH001.D.00003	2	4628783	Chryseobacterium_shandongense_strain_H5143_chromosome,_complete_genome.	Bacteria;Bacteroidetes;Flavobacteriia;Flavobacteriales;Flavobacteriaceae;Chryseobacterium.
CHSP002.D.00001	2	4077766	Chryseobacterium_sp._IHB_B_17019,_complete_genome.	Bacteria;Bacteroidetes;Flavobacteriia;Flavobacteriales;Flavobacteriaceae;Chryseobacterium.
CHSP006.D.00001	2	4872888	Chryseobacterium_sp._T16E-39_chromosome,_complete_genome.	Bacteria;Bacteroidetes;Flavobacteriia;Flavobacteriales;Flavobacteriaceae;Chryseobacterium.
CHSP013.D.00001	2	4558636	Chryseobacterium_sp._3008163_chromosome,_complete_genome.	Bacteria;Bacteroidetes;Flavobacteriia;Flavobacteriales;Flavobacteriaceae;Chryseobacterium.
CHSP014.D.00001	2	5276141	Chryseobacterium_sp._G0162_chromosome,_complete_genome.	Bacteria;Bacteroidetes;Flavobacteriia;Flavobacteriales;Flavobacteriaceae;Chryseobacterium.
CHSP015.D.00001	2	5038771	Chryseobacterium_sp._G0186_chromosome,_complete_genome.	Bacteria;Bacteroidetes;Flavobacteriia;Flavobacteriales;Flavobacteriaceae;Chryseobacterium.
CHAN001.D.00001	1	3137220	Chryseobacterium_antarcticum_strain_NCTC13489_genome_assembly,_chromosome:_1.	Bacteria;Bacteroidetes;Flavobacteriia;Flavobacteriales;Flavobacteriaceae;Chryseobacterium.
CHGL001.D.00001	1	4871648	Chryseobacterium_glaciei_strain_IHBB_10212_chromosome,_complete_genome.	Bacteria;Bacteroidetes;Flavobacteriia;Flavobacteriales;Flavobacteriaceae;Chryseobacterium.
CHHA001.D.00001	1	2764180	Chryseobacterium_haifense_strain_G0079_chromosome,_complete_genome.	Bacteria;Bacteroidetes;Flavobacteriia;Flavobacteriales;Flavobacteriaceae;Chryseobacterium.
CHJE001.D.00001	1	3288745	Chryseobacterium_jeonii_strain_NCTC13459_genome_assembly,_chromosome:_1.	Bacteria;Bacteroidetes;Flavobacteriia;Flavobacteriales;Flavobacteriaceae;Chryseobacterium.
CHSP007.D.00001	1	2586303	Chryseobacterium_sp._6424_chromosome,_complete_genome.	Bacteria;Bacteroidetes;Flavobacteriia;Flavobacteriales;Flavobacteriaceae;Chryseobacterium.
CHSP016.D.00001	1	4810759	Chryseobacterium_sp._G0201_chromosome,_complete_genome.	Bacteria;Bacteroidetes;Flavobacteriia;Flavobacteriales;Flavobacteriaceae;Chryseobacterium.
CHSP017.D.00001	1	3276391	Chryseobacterium_sp._F5649_chromosome,_complete_genome.	Bacteria;Bacteroidetes;Flavobacteriia;Flavobacteriales;Flavobacteriaceae;Chryseobacterium.
CHSP018.D.00001	1	3367586	Chryseobacterium_sp._H6466_chromosome,_complete_genome.	Bacteria;Bacteroidetes;Flavobacteriia;Flavobacteriales;Flavobacteriaceae;Chryseobacterium.
CHSP019.D.00001	1	2469733	Chryseobacterium_sp._H3001_chromosome,_complete_genome.	Bacteria;Bacteroidetes;Flavobacteriia;Flavobacteriales;Flavobacteriaceae;Chryseobacterium.
CHSP020.D.00001	1	3139453	Chryseobacterium_sp._NBC122_chromosome,_complete_genome.	Bacteria;Bacteroidetes;Flavobacteriia;Flavobacteriales;Flavobacteriaceae;Chryseobacterium.
CHTA001.D.00001	1	2626692	Chryseobacterium_taklimakanense_strain_H4753_chromosome,_complete_genome.	Bacteria;Bacteroidetes;Flavobacteriia;Flavobacteriales;Flavobacteriaceae;Chryseobacterium.
CHTA001.D.00002	1	2538787	Chryseobacterium_taklimakanense_strain_F9257_chromosome,_complete_genome.	Bacteria;Bacteroidetes;Flavobacteriia;Flavobacteriales;Flavobacteriaceae;Chryseobacterium.
CHTA001.D.00003	1	2764880	Chryseobacterium_taklimakanense_strain_NCTC13490_genome_assembly,_chromosome:_1.	Bacteria;Bacteroidetes;Flavobacteriia;Flavobacteriales;Flavobacteriaceae;Chryseobacterium.
CRAT001.D.00001	1	2952962	Croceibacter_atlanticus_HTCC2559,_complete_genome.	Bacteria;Bacteroidetes;Flavobacteriia;Flavobacteriales;Flavobacteriaceae;Croceibacter.
DODO001.D.00001	1	3293944	Dokdonia_donghaensis_DSW-1,_complete_genome.	Bacteria;Bacteroidetes;Flavobacteriia;Flavobacteriales;Flavobacteriaceae;Dokdonia.
DOSP001.D.00001	1	3623447	Dokdonia_sp._Dokd-P16_chromosome,_complete_genome.	Bacteria;Bacteroidetes;Flavobacteriia;Flavobacteriales;Flavobacteriaceae;Dokdonia.
DOSP002.D.00001	1	3302548	Dokdonia_sp._MED134,_complete_genome.	Bacteria;Bacteroidetes;Flavobacteriia;Flavobacteriales;Flavobacteriaceae;Dokdonia.
DOSP003.D.00001	1	3389993	Dokdonia_sp._4H-3-7-5,_complete_genome.	Bacteria;Bacteroidetes;Flavobacteriia;Flavobacteriales;Flavobacteriaceae;Dokdonia.
ELAN001.D.00001	3	4093812	Elizabethkingia_anophelis_Ag1_chromosome,_complete_genome.	Bacteria;Bacteroidetes;Flavobacteriia;Flavobacteriales;Flavobacteriaceae;Elizabethkingia.
ELAN001.D.00002	3	4369828	Elizabethkingia_anophelis_NUHP1,_complete_genome.	Bacteria;Bacteroidetes;Flavobacteriia;Flavobacteriales;Flavobacteriaceae;Elizabethkingia.
ELAN001.D.00003	3	3938967	Elizabethkingia_anophelis_FMS-007,_complete_genome.	Bacteria;Bacteroidetes;Flavobacteriia;Flavobacteriales;Flavobacteriaceae;Elizabethkingia.
ELAN001.D.00004	3	3931222	Elizabethkingia_anophelis_strain_CSID_3015183678_chromosome,_complete_genome.	Bacteria;Bacteroidetes;Flavobacteriia;Flavobacteriales;Flavobacteriaceae;Elizabethkingia.
ELAN001.D.00005	3	3931222	Elizabethkingia_anophelis_strain_CSID_3015183684,_complete_genome.	Bacteria;Bacteroidetes;Flavobacteriia;Flavobacteriales;Flavobacteriaceae;Elizabethkingia.
ELAN001.D.00006	3	3853453	Elizabethkingia_anophelis_strain_CSID_3000521207,_complete_genome.	Bacteria;Bacteroidetes;Flavobacteriia;Flavobacteriales;Flavobacteriaceae;Elizabethkingia.
ELAN001.D.00007	3	3931222	Elizabethkingia_anophelis_strain_CSID_3015183681,_complete_genome.	Bacteria;Bacteroidetes;Flavobacteriia;Flavobacteriales;Flavobacteriaceae;Elizabethkingia.
ELAN001.D.00008	3	3986480	Elizabethkingia_anophelis_strain_0422,_complete_genome.	Bacteria;Bacteroidetes;Flavobacteriia;Flavobacteriales;Flavobacteriaceae;Elizabethkingia.
ELAN001.D.00009	3	4184507	Elizabethkingia_endophytica_strain_JM-87,_complete_genome.	Bacteria;Bacteroidetes;Flavobacteriia;Flavobacteriales;Flavobacteriaceae;Elizabethkingia.
ELAN001.D.00010	3	4006214	Elizabethkingia_anophelis_strain_3375,_complete_genome.	Bacteria;Bacteroidetes;Flavobacteriia;Flavobacteriales;Flavobacteriaceae;Elizabethkingia.
ELAN001.D.00011	3	4281097	Elizabethkingia_endophytica_strain_F3201,_complete_genome.	Bacteria;Bacteroidetes;Flavobacteriia;Flavobacteriales;Flavobacteriaceae;Elizabethkingia.
ELAN001.D.00012	3	4116824	Elizabethkingia_anophelis_strain_E6809,_complete_genome.	Bacteria;Bacteroidetes;Flavobacteriia;Flavobacteriales;Flavobacteriaceae;Elizabethkingia.
ELAN001.D.00013	3	4058311	Elizabethkingia_anophelis_R26_chromosome,_complete_genome.	Bacteria;Bacteroidetes;Flavobacteriia;Flavobacteriales;Flavobacteriaceae;Elizabethkingia.
ELAN001.D.00014	3	3974275	Elizabethkingia_anophelis_strain_F3543,_complete_genome.	Bacteria;Bacteroidetes;Flavobacteriia;Flavobacteriales;Flavobacteriaceae;Elizabethkingia.
ELAN001.D.00015	3	4074206	Elizabethkingia_anophelis_strain_FDAARGOS_198_chromosome,_complete_genome.	Bacteria;Bacteroidetes;Flavobacteriia;Flavobacteriales;Flavobacteriaceae;Elizabethkingia.
ELAN001.D.00016	3	4093812	Elizabethkingia_anophelis_strain_AR4-6_chromosome,_complete_genome.	Bacteria;Bacteroidetes;Flavobacteriia;Flavobacteriales;Flavobacteriaceae;Elizabethkingia.
ELAN001.D.00017	3	4093812	Elizabethkingia_anophelis_strain_AR6-8_chromosome,_complete_genome.	Bacteria;Bacteroidetes;Flavobacteriia;Flavobacteriales;Flavobacteriaceae;Elizabethkingia.
ELAN001.D.00018	3	3998386	Elizabethkingia_anophelis_strain_FDAARGOS_132_chromosome,_complete_genome.	Bacteria;Bacteroidetes;Flavobacteriia;Flavobacteriales;Flavobacteriaceae;Elizabethkingia.
ELAN001.D.00019	3	3998385	Elizabethkingia_anophelis_strain_FDAARGOS_134_chromosome,_complete_genome.	Bacteria;Bacteroidetes;Flavobacteriia;Flavobacteriales;Flavobacteriaceae;Elizabethkingia.
ELBR001.D.00001	3	4433522	Elizabethkingia_genomosp._3_strain_G0146,_complete_genome.	Bacteria;Bacteroidetes;Flavobacteriia;Flavobacteriales;Flavobacteriaceae;Elizabethkingia.
ELME001.D.00001	3	3873125	Elizabethkingia_meningoseptica_strain_G4076,_complete_genome.	Bacteria;Bacteroidetes;Flavobacteriia;Flavobacteriales;Flavobacteriaceae;Elizabethkingia.
ELME001.D.00002	3	4004759	Elizabethkingia_meningoseptica_strain_G4120,_complete_genome.	Bacteria;Bacteroidetes;Flavobacteriia;Flavobacteriales;Flavobacteriaceae;Elizabethkingia.
ELME001.D.00003	3	3873114	Elizabethkingia_meningoseptica_strain_KC1913,_complete_genome.	Bacteria;Bacteroidetes;Flavobacteriia;Flavobacteriales;Flavobacteriaceae;Elizabethkingia.
ELME001.D.00004	3	3874791	Elizabethkingia_meningoseptica_strain_NCTC10016_genome_assembly,_chromosome:_1.	Bacteria;Bacteroidetes;Flavobacteriia;Flavobacteriales;Flavobacteriaceae;Elizabethkingia.
ELMI001.D.00001	3	4242519	Elizabethkingia_miricola_strain_BM10,_complete_genome.	Bacteria;Bacteroidetes;Flavobacteriia;Flavobacteriales;Flavobacteriaceae;Elizabethkingia.
ELMI001.D.00002	3	4393011	Elizabethkingia_miricola_strain_EM798-26_chromosome,_complete_genome.	Bacteria;Bacteroidetes;Flavobacteriia;Flavobacteriales;Flavobacteriaceae;Elizabethkingia.
ELUR001.D.00001	3	4216720	Elizabethkingia_genomosp._4_strain_G4123,_complete_genome.	Bacteria;Bacteroidetes;Flavobacteriia;Flavobacteriales;Flavobacteriaceae;Elizabethkingia.
EUMA001.D.00001	1	4707469	Euzebyella_marina_strain_RN62_chromosome,_complete_genome.	Bacteria;Bacteroidetes;Flavobacteriia;Flavobacteriales;Flavobacteriaceae;Euzebyella.
FLSP002.D.00001	1	3772469	Flagellimonas_sp._HME9304_chromosome,_complete_genome.	Bacteria;Bacteroidetes;Flavobacteriia;Flavobacteriales;Flavobacteriaceae;Flagellimonas.
FLEC001.D.00001	2	5665358	Flavivirga_eckloniae_strain_ECD14_chromosome,_complete_genome.	Bacteria;Bacteroidetes;Flavobacteriia;Flavobacteriales;Flavobacteriaceae;Flavivirga.
FLCR002.D.00001	3	5877431	Flavobacterium_sp._HYN0056_chromosome,_complete_genome.	Bacteria;Bacteroidetes;Flavobacteriia;Flavobacteriales;Flavobacteriaceae;Flavobacterium.
FLSP003.D.00001	3	4839571	Flavobacterium_sp._HYN0086_chromosome,_complete_genome.	Bacteria;Bacteroidetes;Flavobacteriia;Flavobacteriales;Flavobacteriaceae;Flavobacterium.
FLAN001.D.00001	2	5109718	Flavobacterium_anhuiense_strain_GSE09,_complete_genome.	Bacteria;Bacteroidetes;Flavobacteriia;Flavobacteriales;Flavobacteriaceae;Flavobacterium.
FLAN001.D.00002	2	5377387	Flavobacterium_anhuiense_strain_M168_chromosome,_complete_genome.	Bacteria;Bacteroidetes;Flavobacteriia;Flavobacteriales;Flavobacteriaceae;Flavobacterium.
FLBR001.D.00001	2	3563292	Flavobacterium_branchiophilum_FL-15,_complete_genome.	Bacteria;Bacteroidetes;Flavobacteriia;Flavobacteriales;Flavobacteriaceae;Flavobacterium.
FLCO002.D.00001	2	3162432	Flavobacterium_columnare_ATCC_49512,_complete_genome.	Bacteria;Bacteroidetes;Flavobacteriia;Flavobacteriales;Flavobacteriaceae;Flavobacterium.
FLCO002.D.00002	2	3321600	Flavobacterium_columnare_strain_94-081,_complete_genome.	Bacteria;Bacteroidetes;Flavobacteriia;Flavobacteriales;Flavobacteriaceae;Flavobacterium.
FLCO002.D.00003	2	3329120	Flavobacterium_columnare_strain_C#2,_complete_genome.	Bacteria;Bacteroidetes;Flavobacteriia;Flavobacteriales;Flavobacteriaceae;Flavobacterium.
FLCO002.D.00004	2	3171081	Flavobacterium_columnare_Pf1,_complete_genome.	Bacteria;Bacteroidetes;Flavobacteriia;Flavobacteriales;Flavobacteriaceae;Flavobacterium.
FLCO002.D.00005	2	3032078	Flavobacterium_columnare_strain_TC_1691_chromosome,_complete_genome.	Bacteria;Bacteroidetes;Flavobacteriia;Flavobacteriales;Flavobacteriaceae;Flavobacterium.
FLFA001.D.00001	2	4621116	Flavobacterium_faecale_strain_WV33_chromosome,_complete_genome.	Bacteria;Bacteroidetes;Flavobacteriia;Flavobacteriales;Flavobacteriaceae;Flavobacterium.
FLIN001.D.00001	2	2993089	Flavobacterium_indicum_GPTSA100-9_complete_genome.	Bacteria;Bacteroidetes;Flavobacteriia;Flavobacteriales;Flavobacteriaceae;Flavobacterium.
FLKI001.D.00001	2	4224053	Flavobacterium_kingsejongi_strain_WV39_chromosome,_complete_genome.	Bacteria;Bacteroidetes;Flavobacteriia;Flavobacteriales;Flavobacteriaceae;Flavobacterium.
FLPA001.D.00001	2	3552756	Flavobacterium_sp._HYN0049_chromosome,_complete_genome.	Bacteria;Bacteroidetes;Flavobacteriia;Flavobacteriales;Flavobacteriaceae;Flavobacterium.
FLPS001.D.00001	2	2860382	Flavobacterium_psychrophilum_JIP02/86_complete_genome.	Bacteria;Bacteroidetes;Flavobacteriia;Flavobacteriales;Flavobacteriaceae;Flavobacterium.
FLPS001.D.00002	2	2900735	Flavobacterium_psychrophilum_strain_CSF259-93,_complete_genome.	Bacteria;Bacteroidetes;Flavobacteriia;Flavobacteriales;Flavobacteriaceae;Flavobacterium.
FLPS001.D.00003	2	2835130	Flavobacterium_psychrophilum_FPG101,_complete_genome.	Bacteria;Bacteroidetes;Flavobacteriia;Flavobacteriales;Flavobacteriaceae;Flavobacterium.
FLPS001.D.00004	2	2715909	Flavobacterium_psychrophilum_FPG3,_complete_genome.	Bacteria;Bacteroidetes;Flavobacteriia;Flavobacteriales;Flavobacteriaceae;Flavobacterium.
FLPS001.D.00005	2	2736292	Flavobacterium_psychrophilum_strain_950106-1/1,_complete_genome.	Bacteria;Bacteroidetes;Flavobacteriia;Flavobacteriales;Flavobacteriaceae;Flavobacterium.
FLPS001.D.00006	2	2684585	Flavobacterium_psychrophilum_strain_V4-24,_complete_genome.	Bacteria;Bacteroidetes;Flavobacteriia;Flavobacteriales;Flavobacteriaceae;Flavobacterium.
FLPS001.D.00007	2	2699386	Flavobacterium_psychrophilum_strain_v4-33,_complete_genome.	Bacteria;Bacteroidetes;Flavobacteriia;Flavobacteriales;Flavobacteriaceae;Flavobacterium.
FLPS001.D.00008	2	2698020	Flavobacterium_psychrophilum_strain_V3-5,_complete_genome.	Bacteria;Bacteroidetes;Flavobacteriia;Flavobacteriales;Flavobacteriaceae;Flavobacterium.
FLSE001.D.00001	2	3441304	Flavobacterium_sp._MEBiC07310_chromosome,_complete_genome.	Bacteria;Bacteroidetes;Flavobacteriia;Flavobacteriales;Flavobacteriaceae;Flavobacterium.
FLSP004.D.00001	2	4843008	Flavobacterium_sp._CJ74_chromosome,_complete_genome.	Bacteria;Bacteroidetes;Flavobacteriia;Flavobacteriales;Flavobacteriaceae;Flavobacterium.
FLSP009.D.00001	2	4217227	Flavobacterium_sp._GS13_chromosome,_complete_genome.	Bacteria;Bacteroidetes;Flavobacteriia;Flavobacteriales;Flavobacteriaceae;Flavobacterium.
FLAL001.D.00001	1	3983546	Flavobacterium_album_strain_HYN0059_chromosome,_complete_genome.	Bacteria;Bacteroidetes;Flavobacteriia;Flavobacteriales;Flavobacteriaceae;Flavobacterium.
FLAR001.D.00001	1	2970356	Flavobacterium_arcticum_strain_SM1502_chromosome,_complete_genome.	Bacteria;Bacteroidetes;Flavobacteriia;Flavobacteriales;Flavobacteriaceae;Flavobacterium.
FLCO001.D.00001	1	3851214	Flavobacterium_communis_strain_PK15_chromosome,_complete_genome.	Bacteria;Bacteroidetes;Flavobacteriia;Flavobacteriales;Flavobacteriaceae;Flavobacterium.
FLCR001.D.00001	1	3027315	Flavobacterium_crassostreae_strain_LPB0076_chromosome,_complete_genome.	Bacteria;Bacteroidetes;Flavobacteriia;Flavobacteriales;Flavobacteriaceae;Flavobacterium.
FLGI001.D.00001	1	4402594	Flavobacterium_gilvum_strain_EM1308_chromosome,_complete_genome.	Bacteria;Bacteroidetes;Flavobacteriia;Flavobacteriales;Flavobacteriaceae;Flavobacterium.
FLJO001.D.00001	1	6096872	Flavobacterium_johnsoniae_UW101,_complete_genome.	Bacteria;Bacteroidetes;Flavobacteriia;Flavobacteriales;Flavobacteriaceae;Flavobacterium.
FLSP005.D.00001	1	4935222	Flavobacterium_sp._140616W15_chromosome,_complete_genome.	Bacteria;Bacteroidetes;Flavobacteriia;Flavobacteriales;Flavobacteriaceae;Flavobacterium.
FLMA001.D.00001	0	3464207	Flavobacterium_sp._HYN0048_chromosome,_complete_genome.	Bacteria;Bacteroidetes;Flavobacteriia;Flavobacteriales;Flavobacteriaceae;Flavobacterium.
FOSP001.D.00001	1	2735158	Formosa_sp._Hel1_33_131,_complete_genome.	Bacteria;Bacteroidetes;Flavobacteriia;Flavobacteriales;Flavobacteriaceae;Formosa.
FOSP002.D.00001	1	2016454	Formosa_sp._Hel3_A1_48,_complete_genome.	Bacteria;Bacteroidetes;Flavobacteriia;Flavobacteriales;Flavobacteriaceae;Formosa.
GRFL001.D.00001	1	4007868	Gramella_flava_JLT2011,_complete_genome.	Bacteria;Bacteroidetes;Flavobacteriia;Flavobacteriales;Flavobacteriaceae;Gramella.
GRFO001.D.00001	1	3798465	Gramella_forsetii_KT0803_complete_circular_genome.	Bacteria;Bacteroidetes;Flavobacteriia;Flavobacteriales;Flavobacteriaceae;Gramella.
GRSA001.D.00001	1	2978889	Gramella_sp._LPB0144_chromosome,_complete_genome.	Bacteria;Bacteroidetes;Flavobacteriia;Flavobacteriales;Flavobacteriaceae;Gramella.
GRSP001.D.00001	1	4380140	Gramella_sp._SH35_chromosome,_complete_genome.	Bacteria;Bacteroidetes;Flavobacteriia;Flavobacteriales;Flavobacteriaceae;Gramella.
KOSP002.D.00001	1	5482391	Kordia_sp._SMS9_chromosome,_complete_genome.	Bacteria;Bacteroidetes;Flavobacteriia;Flavobacteriales;Flavobacteriaceae;Kordia.
LASP006.D.00001	2	3666763	Lacinutrix_sp._Bg11-31_chromosome,_complete_genome.	Bacteria;Bacteroidetes;Flavobacteriia;Flavobacteriales;Flavobacteriaceae;Lacinutrix.
LASP013.D.00001	2	3296168	Lacinutrix_sp._5H-3-7-4,_complete_genome.	Bacteria;Bacteroidetes;Flavobacteriia;Flavobacteriales;Flavobacteriaceae;Lacinutrix.
LAVE001.D.00001	2	3192399	Lacinutrix_venerupis_strain_DOK2-8_chromosome,_complete_genome.	Bacteria;Bacteroidetes;Flavobacteriia;Flavobacteriales;Flavobacteriaceae;Lacinutrix.
LUPR001.D.00001	2	2966978	Lutibacter_profundi_strain_LP1_chromosome,_complete_genome.	Bacteria;Bacteroidetes;Flavobacteriia;Flavobacteriales;Flavobacteriaceae;Lutibacter.
LUSP001.D.00001	2	3426122	Lutibacter_sp._LPB0138_chromosome,_complete_genome.	Bacteria;Bacteroidetes;Flavobacteriia;Flavobacteriales;Flavobacteriaceae;Lutibacter.
MACO001.D.00001	2	4639957	Maribacter_cobaltidurans_strain_B1_chromosome,_complete_genome.	Bacteria;Bacteroidetes;Flavobacteriia;Flavobacteriales;Flavobacteriaceae;Maribacter.
MASP006.D.00001	2	4399611	Maribacter_sp._1_2014MBL_MicDiv,_complete_genome.	Bacteria;Bacteroidetes;Flavobacteriia;Flavobacteriales;Flavobacteriaceae;Maribacter.
MASP012.D.00001	2	4271158	Maribacter_sp._T28_chromosome,_complete_genome.	Bacteria;Bacteroidetes;Flavobacteriia;Flavobacteriales;Flavobacteriaceae;Maribacter.
MASP019.D.00001	2	4016247	Maribacter_sp._MJ134_chromosome,_complete_genome.	Bacteria;Bacteroidetes;Flavobacteriia;Flavobacteriales;Flavobacteriaceae;Maribacter.
MASP021.D.00001	2	3868304	Maribacter_sp._HTCC2170,_complete_genome.	Bacteria;Bacteroidetes;Flavobacteriia;Flavobacteriales;Flavobacteriaceae;Maribacter.
MASP016.D.00001	2	4858325	Mariniflexile_sp._TRM1-10_chromosome,_complete_genome.	Bacteria;Bacteroidetes;Flavobacteriia;Flavobacteriales;Flavobacteriaceae;Mariniflexile.
MULU001.D.00001	1	3274259	Muricauda_lutaonensis_strain_CC-HSB-11,_complete_genome.	Bacteria;Bacteroidetes;Flavobacteriia;Flavobacteriales;Flavobacteriaceae;Muricauda.
MURU001.D.00001	1	3842422	Muricauda_ruestringensis_DSM_13258,_complete_genome.	Bacteria;Bacteroidetes;Flavobacteriia;Flavobacteriales;Flavobacteriaceae;Muricauda.
MUSP004.D.00001	1	3067493	Muriicola_sp._MMS17-SY002_chromosome,_complete_genome.	Bacteria;Bacteroidetes;Flavobacteriia;Flavobacteriales;Flavobacteriaceae;Muriicola.
[truncated: 11,513 more rows]
